# Supplementary material for: Integrative multi‐omic analysis reveals neurodevelopmental gene dysregulation in CIC ‐knockout and IDH1 ‐mutant cells
Source: J Pathol. 2021 Dec 22;256(3):297–309. doi: 10.1002/path.5835 (PMC9305137; doi:10.1002/path.5835)
Supplement: Supplementary file 3 — Table S1. DESeq2 differential expression analysis results for CIC‐ and IDH1‐associated DE genes [file PATH-256-297-s005.xlsx]

## Sheet: Cover sheet
	Integrative multi-omic analysis reveals neurodevelopmental gene dysregulation in CIC-knockout and IDH1-mutant cells
	SD Lee et al. J Pathol DOI: 10.1002/path.5835
	Table S1. DESeq2 differential expression analysis results for CIC- and IDH1-associated DE genes

## Sheet: CIC associated DE genes (IDH1-W
		NHA-A2 vs NHA		NHA-H9 vs NHA
Chromosome	Gene Name	q-value	Fold Change	q-value	Fold Change	Direction	DE in ODGs
1	NFIA	0	-306.55	1.34933e-50	-15.3628	down	No
6	DSP	6.4975e-87	-293.306	1.13694e-244	-459.063	down	No
19	CACNG8	2.24529e-90	-42.1397	1.67296e-155	-186.391	down	No
7	TMEM178B	8.65587e-10	-4.14453	2.0968e-132	-89.6904	down	No
11	GDPD5	1.08916e-128	-53.7694	3.32634e-46	-8.01269	down	No
6	GABBR1	3.20565e-117	-213.345	1.45517e-113	-173.259	down	No
11	GLYATL2	1.98922e-40	-10.988	1.45517e-113	-157.597	down	No
11	DGAT2	8.0979e-113	-29.4607	2.00922e-10	-2.51621	down	No
10	MGMT	2.49854e-96	-202.355	2.60346e-109	-174.321	down	No
17	NPTX1	0.000664871	-3.03247	1.36659e-105	-24.6578	down	No
X	CNKSR2	3.64675e-103	-122.901	1.23648e-102	-91.9989	down	No
11	TENM4	1.5946e-101	-44.5509	9.54109e-19	-8.00388	down	No
8	TSNARE1	7.41758e-101	-48.3591	0.0273476	-1.75541	down	No
4	KCTD8	3.92813e-09	-4.67276	9.42134e-97	-42.9127	down	No
5	FAM169A	1.52064e-92	-12.2011	1.32913e-15	-2.75363	down	No
X	ZC4H2	7.23147e-07	-1.98532	1.55274e-91	-68.5097	down	No
10	KIAA1217	5.79684e-88	-24.3148	3.10523e-64	-14.4702	down	No
6	GFOD1	9.52678e-88	-38.0282	6.07183e-28	-6.32861	down	No
21	BACE2	1.18806e-74	-132.855	4.32197e-87	-119.06	down	No
7	NPTX2	3.34565e-08	-2.523	3.37334e-85	-22.283	down	No
21	SAMSN1	9.74236e-36	18.2159	2.63026e-84	51.6575	up	No
10	CPN1	4.2791e-82	-59.2327	2.25278e-80	-99.5911	down	No
3	TMEM108	2.3235e-36	-62.1165	3.35891e-81	-77.9055	down	No
2	TNS1	2.94629e-79	-182.473	1.03895e-39	-30.0436	down	No
13	SLAIN1	3.9215e-78	8.84358	0.00826221	1.73418	up	No
12	CACNA1C	4.39372e-71	-15.9757	1.60865e-76	-31.6337	down	No
X	ZNF185	3.70507e-46	-8.62538	3.9601e-74	-18.476	down	No
8	ZNF704	8.44872e-74	17.9316	2.70102e-08	3.11758	up	No
3	SCN5A	6.20786e-65	-56.4664	2.65387e-73	-68.3632	down	No
1	C1orf106	5.65631e-73	-20.502	1.57752e-57	-16.4529	down	No
2	ADAM23	0.0191885	1.92464	7.86459e-73	17.4838	up	No
19	INSR	3.98106e-67	-63.814	5.14746e-72	-54.6696	down	No
21	ADARB1	4.63946e-70	-21.4457	1.86956e-61	-16.814	down	No
12	CD9	9.90351e-70	-36.2179	1.87562e-12	-2.83146	down	No
9	PRUNE2	1.23668e-21	4.46225	1.39256e-69	14.5445	up	No
3	CNTN6	0.000771153	-5.77227	5.47334e-69	-23.2262	down	No
3	CD200	2.09678e-13	-4.05734	1.78775e-68	-57.7747	down	No
7	STAG3	0.000560677	-2.08975	4.34434e-68	-22.6661	down	No
1	CREG1	7.95757e-68	-72.8583	7.06053e-38	-8.07298	down	No
7	PEG10	8.48903e-51	-35.5379	5.45506e-66	-27.8391	down	No
20	C20orf194	1.22151e-65	-24.1547	0.0270083	-1.48724	down	No
19	ZFR2	8.7545e-57	-38.3357	3.86546e-64	-46.0922	down	No
X	ZDHHC15	2.83296e-55	-19.2657	9.58245e-64	-31.1102	down	No
6	LAMA4	0.00811233	2.13612	1.61663e-63	7.8566	up	No
7	RELN	2.70554e-22	-8.72112	3.08154e-63	-12.6845	down	No
10	DPYSL4	1.00131e-30	-22.222	3.53247e-63	-29.039	down	No
19	LRP3	9.37835e-19	-22.683	3.53247e-63	-39.8267	down	No
17	CCL2	3.78722e-63	-175.775	8.12956e-39	-15.7929	down	No
22	GGT5	0.00430094	3.10637	1.05343e-62	19.8145	up	Yes
17	MYH10	9.1925e-58	-81.6611	1.11374e-62	-41.5244	down	No
11	SYT9	1.13253e-61	-112.112	2.03002e-23	-8.79215	down	No
7	FOXP2	2.09717e-61	8.73626	6.08072e-19	5.33063	up	No
11	OSBPL5	2.7739e-61	-19.0758	4.81584e-30	-13.1828	down	No
11	JAM3	3.24299e-60	-6.93221	1.958e-33	-4.75493	down	No
10	PTPRE	3.60643e-60	-54.2227	7.19841e-06	-2.81038	down	No
3	MRAS	5.30126e-36	-14.2495	7.89868e-60	-24.7968	down	No
19	KCTD15	2.57392e-59	-126.456	4.14207e-31	-10.4991	down	No
1	SERINC2	1.39856e-58	-40.9547	2.62212e-28	-5.66593	down	No
12	TMTC1	1.4507e-14	4.9942	7.12215e-58	14.9695	up	No
1	KIF21B	3.94244e-57	-110.268	6.62652e-53	-32.0549	down	No
10	ARMC4	5.39845e-57	4.77295	5.19693e-10	2.67194	up	No
6	SOX4	1.76511e-56	-77.2244	6.47578e-31	-15.2899	down	No
6	BAI3	9.69532e-56	9.87206	3.03988e-05	2.83584	up	No
15	KLF13	1.38981e-44	-78.984	2.62385e-54	-75.5151	down	Yes
12	IRAK3	4.34221e-52	-18.2692	4.61699e-54	-19.9207	down	No
10	UNC5B	7.09461e-47	-94.716	2.22194e-53	-95.2626	down	No
19	PNMAL1	2.48937e-45	-126.176	7.55199e-52	-121.378	down	No
19	ZSCAN18	8.24886e-47	-77.234	1.64596e-51	-70.2555	down	No
16	CDH8	1.23726e-30	-28.466	2.56006e-51	-52.7114	down	No
1	SPATA6	8.89661e-49	-35.4646	3.49485e-51	-35.3981	down	No
12	HSPB8	8.48683e-51	-76.4297	6.61108e-21	-5.88165	down	No
2	ST6GAL2	2.43202e-26	-12.2455	1.18942e-50	-94.8058	down	Yes
8	FBXO16	1.37744e-50	-25.9426	2.63207e-29	-7.97382	down	No
1	PCSK9	1.55496e-14	-20.4586	2.14135e-49	-67.5305	down	Yes
8	NDRG1	1.20099e-42	-45.2009	3.0604e-49	-61.3892	down	No
6	MAN1A1	4.1501e-25	6.35709	1.2357e-48	11.7846	up	No
19	ZFP82	1.85288e-46	-66.1498	1.25376e-48	-58.8938	down	No
X	MID2	3.09288e-48	-59.4	9.04284e-12	-3.70717	down	No
4	HTRA3	1.08614e-47	-49.5145	1.08874e-46	-46.4276	down	No
19	ZNF256	1.95041e-41	-123.681	2.9001e-47	-65.6269	down	No
10	PALD1	7.4399e-47	-30.9509	3.72268e-37	-24.2428	down	No
13	PCDH9	1.77248e-46	7.38467	1.34296e-12	2.97139	up	No
15	SH3GL3	3.53558e-30	-41.634	2.58305e-45	-54.5848	down	Yes
18	ANKRD29	7.41552e-45	17.2224	2.87187e-25	7.79772	up	No
7	BLVRA	1.07332e-38	-30.535	4.16231e-44	-20.329	down	No
5	RNF130	6.70745e-44	-3.75856	0.00838594	-1.45176	down	No
1	LRRC8B	6.70884e-44	-9.74385	0.00016194	-1.83667	down	No
4	ABCG2	7.26316e-44	7.88863	1.53484e-09	2.47333	up	Yes
19	ZNF525	1.15966e-40	-45.0403	8.9497e-44	-36.9038	down	No
12	ACSS3	1.14504e-43	9.00591	0.0311159	1.88521	up	No
2	KYNU	1.28594e-43	54.6363	3.09179e-09	5.7578	up	No
19	ADAMTS10	1.29411e-40	-45.6794	1.7588e-43	-47.0962	down	No
11	B4GALNT4	4.70735e-23	-27.4204	5.48654e-43	-37.6839	down	No
20	SLC2A10	5.43975e-37	-70.9793	7.94688e-43	-89.514	down	No
8	LZTS1	3.75277e-42	-19.9525	1.39236e-34	-18.3435	down	No
4	PDGFRA	5.01533e-42	-94.6354	9.1962e-35	-23.6786	down	No
11	TP53I11	1.82266e-40	-70.8078	5.60524e-42	-28.1281	down	No
3	ALS2CL	1.0239e-38	-63.7802	6.70884e-42	-66.7299	down	No
8	SLC7A2	2.01216e-25	-5.64122	1.86963e-41	-6.11713	down	Yes
7	PRKAR2B	2.40284e-41	7.32555	1.77382e-12	3.08313	up	No
16	CDH11	6.79221e-39	-49.3076	4.57826e-41	-61.325	down	No
15	CPEB1	6.10648e-41	-32.4593	0.00115869	-2.02209	down	Yes
4	SPOCK3	1.88288e-40	5.99718	1.04849e-05	2.7761	up	No
X	CCDC120	2.59616e-15	-3.99049	5.26155e-40	-9.8492	down	No
10	GFRA1	7.71713e-14	-6.88932	5.83702e-40	-12.6649	down	No
17	IKZF3	5.12452e-35	-29.0812	5.84679e-40	-27.5551	down	No
8	GDF6	1.20866e-10	-4.25871	7.47013e-40	-4.43578	down	No
14	C14orf132	2.53036e-36	-84.084	1.05084e-39	-59.0159	down	No
4	EVC2	1.56342e-22	-11.7468	1.38879e-39	-23.9563	down	No
8	EYA1	8.06842e-05	3.71704	2.99147e-39	34.1793	up	No
18	RAB27B	7.66148e-39	8.78714	4.37622e-12	4.11183	up	No
20	TOX2	2.29634e-38	14.7309	0.00222874	2.02331	up	No
4	SH3TC1	2.339e-38	-49.3307	4.58753e-09	-3.92853	down	No
14	PPP1R13B	1.23473e-30	-8.26778	8.4859e-38	-6.24725	down	No
1	DUSP23	8.72288e-38	-26.3651	1.84387e-21	-6.5524	down	No
6	ALDH5A1	1.03425e-37	-39.9553	4.39974e-27	-13.265	down	No
1	RCAN3	1.8697e-23	-12.0526	7.89603e-37	-10.9213	down	No
1	GPX7	1.29378e-36	-80.7352	1.94365e-05	-2.48285	down	No
11	ENDOD1	1.47484e-36	-60.3333	2.23644e-26	-9.63459	down	Yes
20	CYP24A1	1.91809e-36	-27.1	2.23331e-06	-3.22415	down	No
2	LBH	2.88393e-36	-54.5624	0.0451368	-1.79679	down	No
5	IL31RA	8.65573e-08	1.86501	3.82938e-36	5.24245	up	No
9	CD274	5.30126e-36	-7.41122	0.00303567	-2.01845	down	No
1	NES	0.00434067	-4.71037	6.33654e-36	-13.293	down	No
5	MARVELD2	6.48748e-36	-14.4879	0.000167348	-2.17459	down	No
8	TMEM71	1.24379e-35	8.12848	0.00212786	1.84209	up	No
16	LMF1	2.65148e-12	-6.58579	6.01826e-35	-23.1553	down	No
9	SVEP1	0.0323667	-1.44912	8.22951e-35	-5.53305	down	No
19	ZIK1	1.79921e-20	-18.142	2.23664e-34	-32.6952	down	No
1	PRDM16	3.09078e-34	-22.8965	5.08915e-33	-19.3796	down	No
11	PVRL1	3.9704e-34	-11.9674	5.46016e-05	-1.88528	down	No
1	FAM89A	5.00673e-34	-7.33179	1.58656e-16	-4.06592	down	No
14	EFS	5.48063e-34	-29.0654	2.87301e-14	-4.90957	down	No
3	CHDH	1.38796e-07	-6.97193	6.05835e-34	-23.2869	down	No
7	IMPDH1	1.13044e-33	-7.20497	0.00204077	-1.69955	down	No
5	PPP2R2B	4.25321e-13	4.48446	1.38799e-33	14.5664	up	No
19	GRIK5	1.19259e-32	-14.3962	5.14004e-12	-3.40947	down	No
19	TEAD2	1.83817e-32	-48.9118	1.57662e-27	-20.3757	down	No
1	PAPPA2	3.23246e-32	7.76075	8.57531e-08	3.01925	up	No
4	SPRY1	4.22337e-32	12.6522	2.82129e-14	5.32386	up	No
2	PSD4	9.31338e-32	-14.1611	4.84442e-31	-6.35833	down	No
11	BRSK2	1.02768e-31	-13.6808	4.35503e-15	-9.23384	down	No
9	GCNT1	1.35903e-31	3.62779	7.92162e-16	4.10195	up	No
13	KCTD12	1.58643e-31	10.4447	2.72606e-26	4.40261	up	No
2	EMILIN1	9.19334e-20	-11.0221	2.54933e-31	-7.27181	down	No
13	FREM2	4.98465e-12	7.31233	6.67981e-31	11.022	up	No
2	MAPRE3	1.28325e-30	-5.1108	9.4507e-09	-2.60572	down	No
X	DLG3	9.54526e-11	-9.62169	1.40034e-30	-16.6536	down	No
2	FAM49A	4.03005e-24	-36.7861	1.41208e-30	-39.4134	down	No
4	BTC	2.54175e-30	14.5833	2.03547e-14	6.57439	up	No
1	ETNK2	2.71396e-30	-29.9958	1.96623e-26	-15.3031	down	No
12	OASL	0.000273895	-5.51331	3.30414e-30	-15.4839	down	No
7	FZD9	2.36592e-10	-3.77532	4.83116e-30	-11.6864	down	No
2	SLC4A3	8.86159e-30	-11.9297	2.73302e-08	-3.46017	down	No
10	ADAMTS14	9.89839e-30	-38.0156	0.00150483	-4.33931	down	No
15	RORA	1.11268e-29	-9.05299	7.09836e-07	-3.69796	down	No
X	DUSP9	9.01682e-28	-51.5765	1.95497e-29	-28.6462	down	No
6	GMPR	2.75921e-29	3.93781	7.66918e-12	2.84368	up	No
17	NXN	2.81408e-29	-11.6181	4.44165e-10	-4.52625	down	No
8	SNTG1	5.88738e-15	6.55235	3.02777e-29	8.43209	up	No
1	LPHN2	3.5084e-29	4.02416	1.42497e-12	2.6984	up	No
19	TMEM59L	2.79719e-06	-5.26173	4.60923e-29	-14.4454	down	No
1	IGSF8	5.75185e-29	-21.2959	3.97292e-14	-5.13975	down	No
15	ADAMTS7	6.02571e-29	-15.4574	2.40522e-18	-5.56386	down	No
8	SULF1	1.17097e-24	-27.9754	6.04125e-29	-26.5534	down	No
8	CHMP4C	3.09003e-25	-29.4012	9.11511e-29	-36.2227	down	No
19	ADAMTSL5	0.00014235	-2.55445	1.10014e-28	-17.6184	down	Yes
11	CYB5R2	1.53561e-25	-70.0557	1.27994e-28	-43.0406	down	Yes
4	ARL9	3.71952e-13	-3.56271	1.52035e-28	-9.63344	down	No
1	ACTN2	3.60873e-28	-21.4044	2.41339e-05	-2.49199	down	Yes
19	FCGRT	2.95089e-11	-11.6172	3.70962e-28	-14.0889	down	No
15	HAPLN3	3.79866e-28	-28.4128	5.54504e-15	-6.98747	down	No
18	COLEC12	1.09941e-27	-28.6056	2.17747e-06	-3.18111	down	No
5	PDE4D	1.24672e-27	6.57247	1.74582e-17	5.38753	up	No
7	ATP6V0A4	1.59488e-08	-3.33284	1.51332e-27	-11.0796	down	No
21	C21orf67	1.42953e-06	-2.64812	1.92835e-27	-9.67301	down	No
1	COL24A1	2.16419e-27	8.14064	7.33353e-22	6.09728	up	No
9	DBH	2.57673e-27	4.16241	0.00247918	1.93237	up	No
18	ANKRD30B	3.83829e-27	-5.09566	1.56817e-17	-3.19622	down	No
19	DKFZP761J1410	4.84177e-27	-9.27713	1.47589e-22	-6.26694	down	No
13	GPC5	2.90473e-19	8.69392	2.13061e-26	15.0053	up	No
7	CTTNBP2	2.14186e-26	10.2092	3.15029e-15	7.92023	up	No
21	GRIK1	2.97675e-26	-5.70835	0.00190775	-2.02708	down	No
12	TSPAN9	4.01872e-26	-8.52321	2.0128e-06	-2.67892	down	No
X	ASB9	4.11167e-22	10.0431	4.77084e-26	9.76658	up	Yes
9	MVB12B	2.79527e-11	-7.43102	5.26761e-26	-14.457	down	No
4	NDST3	9.31908e-26	7.43494	0.000341705	2.12104	up	No
19	WTIP	1.12568e-25	-3.66041	8.95987e-05	-2.27376	down	No
5	PCDHB2	1.20307e-22	-47.5535	1.34031e-25	-35.1486	down	No
6	HIST1H3C	0.000222244	-5.3135	1.39032e-25	-22.0975	down	No
17	NLRP1	2.77011e-16	-4.90727	3.54429e-25	-5.17168	down	No
19	COL5A3	4.15289e-21	-32.2725	3.86725e-25	-24.8592	down	No
10	CHST15	2.2136e-23	-61.635	8.93332e-25	-27.7969	down	No
7	ADAP1	1.67047e-19	-8.7063	9.77133e-25	-13.8839	down	No
16	CPPED1	3.20551e-21	-19.4272	1.34331e-24	-16.1547	down	Yes
2	KCNE4	2.4197e-05	3.01048	1.35318e-24	6.37084	up	No
1	TNFRSF1B	7.23032e-10	7.11366	2.14481e-24	8.53501	up	No
19	ZNF582	2.25759e-24	-24.8869	2.36739e-16	-6.77964	down	No
3	IQSEC1	2.99426e-24	-3.70144	0.0201678	-1.85978	down	No
11	PPFIBP2	6.36127e-24	-30.3619	9.76717e-09	-4.21749	down	No
1	ADORA1	8.32709e-24	-37.7512	2.24429e-06	-4.71589	down	No
3	WNT5A	1.50824e-23	-3.13532	5.54504e-15	-3.0832	down	No
2	IQCA1	1.61885e-23	-15.7663	7.30664e-21	-10.5675	down	No
19	PDE4A	0.00177981	-2.25917	1.76932e-23	-5.33981	down	No
18	ZNF516	2.57075e-23	-34.4113	2.85363e-09	-6.28434	down	No
8	SGK223	0.00888384	2.1269	3.10414e-23	4.26255	up	No
19	ZNF418	1.71382e-19	-24.5358	3.46167e-23	-31.7567	down	No
8	PSCA	3.54154e-23	4.13639	1.93958e-05	2.21533	up	No
5	FCHSD1	1.27377e-22	-6.44012	4.52507e-12	-4.62836	down	No
17	CHRNB1	1.48276e-12	-8.75628	1.34598e-22	-9.42787	down	No
15	ALDH1A2	6.99931e-08	4.0254	2.14589e-22	5.91655	up	No
11	KLHL35	3.17195e-22	-5.55718	0.00114435	-1.79632	down	No
1	OBSCN	3.59978e-22	-13.5759	4.97221e-07	-3.03561	down	No
16	ZDHHC1	1.16161e-10	-3.09419	3.90765e-22	-4.65448	down	No
9	SH3GL2	6.73032e-10	3.2441	4.29694e-22	6.22689	up	No
19	ZFP28	0.000397727	-2.13346	4.43501e-22	-19.3136	down	Yes
15	ARRDC4	8.24018e-22	-29.0479	4.92845e-22	-19.4405	down	No
16	ZG16B	5.67452e-22	-13.9078	1.15063e-09	-3.9207	down	No
9	DAB2IP	9.27255e-22	-2.3626	1.47699e-06	-1.86909	down	No
6	TRIM38	0.000168267	1.94053	1.13041e-21	4.6859	up	No
7	GPC2	0.00667413	-1.52454	1.28018e-21	-5.91771	down	No
3	ERC2	1.45008e-21	-6.96964	9.35058e-13	-4.35155	down	No
6	HIST1H4F	0.0275914	-2.63607	1.47929e-21	-6.49336	down	No
11	HEPHL1	1.6397e-21	-20.9076	2.53159e-06	-3.12631	down	No
17	ARHGAP27	2.85675e-11	-4.29368	2.00499e-21	-3.59466	down	No
9	TRPM3	2.38969e-21	3.30715	6.52039e-21	5.2415	up	No
12	CLEC2B	2.49021e-21	21.0613	8.48678e-21	15.3542	up	No
22	MYO18B	4.2027e-21	4.36222	4.17399e-17	3.83289	up	No
20	KCNG1	5.78234e-21	-27.0321	0.00260013	-2.2245	down	Yes
11	USP2	6.65636e-18	-15.6964	6.83938e-21	-13.7803	down	No
19	ZNF790	4.20704e-14	-10.3467	7.72274e-21	-25.0325	down	No
4	ZNF732	9.17694e-21	5.46893	4.05016e-16	4.33018	up	No
1	HIST3H2BB	0.0189115	-2.14047	1.02031e-20	-7.01124	down	No
1	FOXO6	1.12552e-20	-13.9551	5.3953e-09	-6.3635	down	No
1	KAZN	8.82253e-19	-13.8742	1.15945e-20	-10.9741	down	No
4	PDLIM3	5.34889e-18	9.65213	1.4267e-20	4.84668	up	No
5	LIFR	2.41131e-14	2.63616	1.91446e-20	3.15202	up	No
4	SORBS2	2.13293e-20	4.84138	0.000218304	2.30667	up	No
19	BRSK1	6.28964e-07	-2.66203	3.00772e-20	-5.02023	down	No
2	SH3RF3	0.0187547	-1.9444	3.70884e-20	-6.42595	down	No
10	ANK3	4.34042e-20	3.98455	0.00103123	1.83486	up	No
X	GSPT2	6.02516e-20	-7.93816	0.0425311	-1.60826	down	No
20	THBD	1.69642e-11	-5.04424	6.7273e-20	-7.78369	down	No
2	KCNH7	9.43005e-07	4.71903	7.08803e-20	9.73607	up	No
3	SEMA3F	1.15919e-06	-2.53514	9.77933e-20	-4.86596	down	No
8	PDLIM2	1.71018e-19	-6.97094	0.00749149	-1.79123	down	No
22	OSBP2	2.66963e-19	-7.9613	1.66158e-09	-3.72754	down	No
6	C6orf132	3.10405e-19	-6.30182	3.95619e-05	-2.43634	down	No
22	SHANK3	1.4203e-05	-6.22727	4.21418e-19	-17.5153	down	No
3	LRRC2	9.71372e-17	-4.7167	4.90915e-19	-5.39512	down	No
19	RCN3	3.3173e-15	-6.97744	6.27495e-19	-10.7891	down	No
7	GNG11	8.56388e-19	2.87389	2.08736e-05	1.83896	up	Yes
19	PTPRS	0.00130313	-1.92886	1.16219e-18	-6.00746	down	No
7	AKR1B10	1.8536e-16	5.62693	1.26904e-18	5.55659	up	No
8	C8orf31	1.2879e-18	-19.1484	0.040184	-1.88632	down	No
1	COLGALT2	0.0002408	-2.63368	1.42617e-18	-5.6979	down	No
X	BGN	6.90615e-05	-4.27279	1.77823e-18	-7.51206	down	No
3	C3orf70	5.5175e-06	-2.33779	1.90412e-18	-5.82906	down	No
2	TLX2	1.93834e-18	-28.145	6.83608e-13	-7.25975	down	No
22	XPNPEP3	2.05761e-18	2.20155	0.00543522	1.45311	up	No
2	RNF144A	3.58272e-18	-19.8745	1.73254e-17	-13.0348	down	No
12	ALDH2	0.00264646	-3.95289	5.4862e-18	-6.89402	down	No
20	EEF1A2	5.15584e-12	-5.93466	6.30064e-18	-9.34779	down	No
4	C4orf6	2.01194e-15	-25.6632	7.94387e-18	-25.9939	down	No
19	CAPN12	7.98769e-18	-5.82578	2.82229e-12	-3.84533	down	No
6	ZSCAN23	4.13264e-15	-18.5665	8.05969e-18	-14.0575	down	No
19	S1PR5	0.0484442	-3.2901	8.6457e-18	-18.9661	down	No
7	AMPH	9.7847e-06	-2.33421	8.84697e-18	-5.00929	down	No
6	HIST1H1D	0.0139972	-2.26279	9.53835e-18	-6.40106	down	No
13	MYO16	9.83656e-18	6.88041	0.00103513	2.27799	up	No
2	LOXL3	1.01525e-17	-6.39693	0.00053428	-2.11148	down	No
7	GNGT1	1.01597e-17	4.90712	0.0151777	1.63005	up	No
8	NIPAL2	0.025851	-1.59448	1.12917e-17	-4.98515	down	No
X	TCEAL7	6.04856e-06	-8.38329	1.28269e-17	-24.2311	down	Yes
6	ZNF311	1.37629e-15	-21.4184	1.29689e-17	-17.2042	down	No
4	ANXA10	1.30202e-17	6.49691	2.81199e-09	3.42871	up	No
X	IL1RAPL2	1.41889e-17	4.77286	7.24225e-10	3.76272	up	No
19	DOCK6	1.86761e-17	-4.18934	5.95981e-08	-2.63953	down	No
1	PRKAA2	1.89117e-17	2.26175	0.0231882	1.47358	up	No
2	DQX1	3.77276e-11	-8.4257	1.94509e-17	-8.32485	down	No
7	IGFBP3	2.5624e-05	-3.92662	3.27051e-17	-7.50362	down	No
1	TGFB2	4.21435e-17	-6.08814	1.01792e-07	-3.27273	down	No
15	RBPMS2	0.000865265	-2.83318	5.35994e-17	-5.11116	down	No
2	TMEFF2	5.70662e-17	3.54102	3.10414e-07	2.44543	up	No
1	FUCA1	6.23841e-17	-14.1629	0.0102644	-1.87583	down	No
17	ERBB2	6.84863e-17	-4.23629	0.00169761	-1.76993	down	No
13	MZT1	7.12443e-17	2.40767	5.36648e-07	2.22922	up	No
11	CPT1A	4.13519e-05	-2.40206	7.98601e-17	-3.44791	down	No
2	TBC1D8	8.17465e-17	4.00432	0.0270053	1.5843	up	No
21	ADAMTS5	1.48189e-08	-3.96622	8.77556e-17	-4.91102	down	No
17	SARM1	9.55531e-17	-2.60425	0.0114502	-1.45812	down	No
8	ANGPT1	4.49596e-06	4.74396	9.96443e-17	8.32245	up	No
2	IL1B	1.06698e-16	3.57325	7.26525e-06	2.29895	up	No
9	ZDHHC21	1.08625e-16	2.30168	2.32901e-13	2.67818	up	No
8	CRISPLD1	1.08852e-16	-14.4696	7.56363e-10	-5.1279	down	No
5	ST8SIA4	1.20047e-16	13.191	5.95523e-05	4.55488	up	No
X	TRO	1.50162e-16	-25.3222	1.21263e-16	-13.8404	down	No
2	ARHGEF33	1.3762e-16	-4.79761	0.0247851	-1.51566	down	No
13	BORA	1.50162e-16	2.61534	3.03068e-08	2.14543	up	No
9	AGPAT2	1.92707e-16	-10.312	2.37497e-13	-3.18638	down	No
X	PHKA1	1.98042e-16	3.18532	0.00518319	1.62276	up	No
3	CDCP1	2.27463e-16	3.45325	0.0113133	1.51592	up	No
14	PLEKHH1	2.32103e-16	-9.02658	6.5047e-12	-6.2396	down	Yes
18	NFATC1	2.99112e-09	-5.86956	3.6923e-16	-11.4302	down	No
4	ERVMER34-1	1.3697e-11	-6.89436	4.2049e-16	-8.28062	down	No
X	SRPX2	1.65597e-09	2.16717	4.49165e-16	3.22497	up	No
1	ALPL	5.5395e-14	-7.86578	5.06516e-16	-10.1744	down	No
11	KCTD14	7.90384e-07	-5.47917	5.15112e-16	-15.8185	down	No
2	CYP27A1	2.10911e-07	-5.00025	6.17358e-16	-7.83086	down	No
2	MAP2	6.36462e-16	2.45975	1.05039e-08	2.62503	up	No
9	PTGR1	2.18586e-06	1.79045	7.46663e-16	2.90032	up	No
3	PPM1L	1.12011e-15	2.13229	5.19822e-05	2.21315	up	No
9	EGFL7	1.12825e-15	-10.7692	2.10993e-09	-3.26863	down	No
2	UPP2	4.92655e-10	-3.63319	1.17529e-15	-5.53963	down	No
12	PPFIA2	1.38252e-15	4.22644	1.08104e-05	1.99976	up	No
7	SEMA3A	1.50547e-15	4.24823	4.54665e-09	2.65138	up	No
2	GYPC	4.82124e-09	3.7662	1.56466e-15	4.97685	up	No
6	GCNT2	2.163e-15	2.96284	9.55698e-11	2.55135	up	Yes
14	GALNT16	1.9247e-06	-4.29231	2.22222e-15	-4.91836	down	No
8	PAG1	2.41909e-15	4.89661	2.60495e-11	3.58635	up	No
19	LPHN1	6.45763e-06	-3.10324	3.16751e-15	-5.71278	down	No
7	ETV1	3.27351e-15	2.63444	0.0484328	1.51407	up	Yes
1	PIGM	3.47596e-15	-4.51709	3.20083e-09	-2.98251	down	No
16	MT1F	3.47596e-15	-29.285	2.53632e-13	-12.7414	down	No
11	GLYATL1	3.58252e-09	-7.18312	3.67545e-15	-19.4974	down	No
15	APBA2	9.31545e-12	-15.2382	3.75845e-15	-14.991	down	No
2	DOK1	6.794e-15	-4.4642	0.0239781	-1.74015	down	No
X	NUP62CL	7.27366e-15	4.49624	0.0311159	1.73387	up	No
4	SNCA	7.49386e-15	4.4903	2.69336e-11	3.77517	up	No
2	IL1A	9.06193e-15	3.18313	0.0082838	1.66836	up	No
4	CYTL1	1.39096e-12	-24.0848	9.81906e-15	-20.032	down	No
1	PFKFB2	3.89142e-11	-8.26674	1.07888e-14	-11.5105	down	No
11	MUC6	1.1134e-14	-4.89936	8.32847e-08	-3.42462	down	No
X	KLHL4	3.37e-08	2.84379	1.12157e-14	3.5984	up	No
15	PEX11A	1.192e-14	-21.5789	3.13504e-14	-12.8311	down	No
13	FBXL3	1.39721e-14	1.96896	6.18992e-08	2.17393	up	No
17	RAMP2	8.44745e-09	-8.7375	1.43631e-14	-14.6031	down	No
12	ALDH1L2	1.56512e-14	-4.5068	4.71777e-10	-3.48575	down	No
14	RTN1	0.000179075	1.61906	2.06729e-14	2.57462	up	No
4	SLC39A8	2.4211e-14	1.90715	0.000171056	1.62114	up	Yes
4	BST1	2.0829e-13	2.36914	2.51553e-14	2.775	up	No
4	PPARGC1A	5.87053e-12	9.11064	2.5351e-14	6.97446	up	No
9	SLC28A3	1.28979e-05	-3.55635	2.79253e-14	-6.52144	down	No
6	GPR110	2.96533e-14	14.231	0.00775347	3.18571	up	No
6	KCTD20	3.13082e-14	-2.71358	5.29655e-05	-1.90566	down	No
19	PRKCG	0.000137637	-3.21064	3.13534e-14	-8.12991	down	Yes
22	NPTXR	0.00614283	-2.70907	3.57428e-14	-6.15484	down	No
11	MRGPRF	3.98331e-14	-7.67145	0.000131284	-2.14507	down	No
9	ZNF483	5.58359e-14	4.52817	2.81685e-06	2.36057	up	No
15	KIAA1199	6.24602e-06	-4.95731	7.09025e-14	-3.02578	down	No
1	FBXO44	2.01653e-08	-6.3597	7.34649e-14	-10.5018	down	No
8	RAB11FIP1	7.82687e-14	-11.5947	1.04577e-12	-6.10108	down	Yes
19	ETHE1	0.00239044	-1.75786	8.06486e-14	-2.80103	down	No
7	NRCAM	8.67363e-14	8.56099	1.34151e-09	4.56452	up	No
9	C9orf92	8.87261e-14	4.14025	0.00967568	2.26812	up	No
9	C9orf89	8.94598e-14	2.31273	1.01101e-09	2.29598	up	No
22	A4GALT	1.10236e-13	4.676	1.34665e-08	2.84425	up	No
8	FAM110B	4.22456e-05	2.72806	1.11043e-13	5.46335	up	No
15	UNC13C	6.68597e-13	-7.94871	1.12232e-13	-6.93259	down	No
8	LRRC6	7.40229e-06	-4.32551	1.12232e-13	-5.44647	down	No
5	PRDM6	3.87379e-11	-5.61512	1.16696e-13	-5.38088	down	No
18	MBP	1.96893e-08	3.28409	1.25814e-13	3.7353	up	No
11	LUZP2	1.28445e-13	-4.47006	0.00059578	-2.38763	down	Yes
22	IFT27	7.02055e-13	-23.6439	1.32487e-13	-16.6975	down	No
15	MAP1A	1.52538e-13	2.11036	4.52511e-05	2.00016	up	No
14	FLRT2	1.71065e-13	3.95606	6.62046e-10	3.95224	up	No
13	COMMD6	2.6353e-11	2.05632	1.90245e-13	2.50214	up	No
1	ZBTB18	1.92846e-13	-2.9348	1.38833e-07	-2.38662	down	No
4	EGF	1.93008e-13	4.85295	2.85684e-07	3.17967	up	No
4	SEL1L3	2.23581e-13	-4.00803	0.0173831	-1.62306	down	No
2	MATN3	4.0317e-09	-6.99797	2.53864e-13	-5.55922	down	No
11	NLRP14	2.9164e-13	-22.1757	0.00173704	-2.73561	down	No
13	TDRD3	3.07779e-13	2.86891	6.57298e-09	2.36427	up	No
2	SLC16A14	3.8002e-13	6.04455	0.0468035	1.8402	up	No
13	MYCBP2	3.8305e-13	2.519	1.59717e-11	2.48506	up	No
1	MEGF6	8.90414e-07	-2.38675	4.18066e-13	-2.70093	down	No
4	LIMCH1	4.2201e-13	-7.3924	0.0309513	-1.94868	down	No
21	PCBP3	6.56742e-06	-5.63874	4.44769e-13	-9.69434	down	No
11	MAP6	4.98936e-13	-6.69292	0.0366854	-1.78362	down	No
6	MDGA1	5.40291e-13	-4.47624	0.0170472	-1.54169	down	No
10	PROSER2	7.53591e-13	-10.9627	5.42587e-13	-7.72092	down	No
1	SYT11	0.0120464	-1.7809	5.59206e-13	-3.68428	down	No
6	ENPP1	6.38251e-13	3.72128	0.000119357	1.86641	up	No
3	CAND2	0.000131337	-2.05157	7.21625e-13	-2.98708	down	No
9	TLE1	7.85881e-13	3.17429	6.8702e-10	2.78585	up	No
1	GPR157	8.59398e-13	-5.80465	1.28833e-08	-3.19382	down	No
2	NCKAP5	5.07496e-08	-1.94867	1.16642e-12	-3.02406	down	No
19	FSTL3	0.00129474	-1.75262	1.26464e-12	-3.19177	down	No
6	CUL9	1.33606e-12	2.1363	0.010684	1.68141	up	No
5	ZNF354C	0.0272155	-1.45947	1.40214e-12	-2.9068	down	No
7	SMO	1.5007e-12	-14.2415	5.28553e-11	-8.2931	down	No
14	GALC	3.13614e-09	-10.3839	1.51252e-12	-14.0856	down	No
1	SDC3	3.57356e-06	-10.7996	1.53637e-12	-8.10055	down	No
1	WNT9A	3.62827e-07	-6.96682	1.54768e-12	-13.0208	down	No
5	PCDHB14	1.8434e-08	-5.82201	1.67059e-12	-8.48457	down	No
19	UNC13A	1.7145e-12	-4.30705	2.63495e-12	-4.86883	down	No
16	PMFBP1	3.89821e-08	-2.77937	2.25585e-12	-3.89834	down	No
2	LONRF2	2.78279e-12	12.6181	0.00233466	3.47513	up	No
14	PYGL	2.8815e-12	2.2801	6.27807e-08	2.03801	up	No
4	FAT4	4.03939e-06	1.77565	2.90899e-12	2.5233	up	No
14	PELI2	1.96405e-05	1.86785	3.59448e-12	3.07566	up	No
10	TSPAN14	3.75311e-12	-2.26222	5.09975e-06	-1.77476	down	No
5	PITX1	3.77949e-12	-2.33433	0.000187192	-1.83614	down	No
13	GPC6	1.32932e-09	3.5462	4.75767e-12	3.5155	up	No
1	LRRC7	4.94167e-12	3.17968	5.23161e-10	3.26152	up	No
1	IGSF3	5.30202e-12	-11.2446	1.01631e-08	-5.35069	down	No
16	SYNGR3	5.54597e-12	-5.48987	0.000234843	-2.23405	down	No
1	DNAJC6	9.03166e-05	-2.07852	5.89696e-12	-3.20724	down	Yes
2	GALNT14	6.1293e-12	-3.56561	0.00205128	-1.8614	down	No
X	MAGEE1	7.65906e-12	-20.1721	9.66474e-08	-6.25802	down	No
1	KISS1	2.70215e-09	-16.9914	8.37087e-12	-16.5059	down	No
20	SLC4A11	1.36755e-08	-6.10938	9.10989e-12	-4.52399	down	No
5	C1QTNF2	0.0196324	-1.62933	9.49586e-12	-4.51938	down	No
6	TNFRSF21	1.02295e-11	1.98162	7.08473e-06	1.78527	up	No
X	NDP	9.2394e-11	8.68359	1.11832e-11	6.14925	up	No
3	GPR156	1.18832e-11	-2.77328	2.87895e-07	-2.57847	down	No
7	ZNF853	1.21598e-11	-14.8907	5.38067e-11	-9.08105	down	No
7	ESYT2	1.22758e-11	1.94957	2.82987e-05	1.70187	up	No
6	NT5DC1	1.22758e-11	2.16397	0.00836584	1.50555	up	No
20	SALL4	1.23657e-11	-4.49759	0.000501472	-2.49937	down	No
9	TYRP1	0.0132824	2.90395	1.25835e-11	6.08245	up	No
9	AIF1L	1.26134e-11	-11.6412	3.2347e-10	-7.30938	down	Yes
2	CYP26B1	0.000618928	-6.22116	1.40899e-11	-6.27043	down	No
20	VSTM2L	1.41514e-11	-10.8812	1.3461e-09	-6.46369	down	No
20	CST1	1.59075e-11	-22.0364	7.0917e-10	-10.5154	down	No
9	FOXE1	3.95978e-08	-7.482	1.63517e-11	-9.36705	down	No
7	CADPS2	1.68251e-11	1.97571	0.000186597	1.912	up	No
10	APBB1IP	1.77014e-11	-11.8446	4.35162e-11	-7.64106	down	No
11	TYR	1.03077e-09	-6.76928	1.81182e-11	-5.87442	down	No
4	ARHGAP24	1.61991e-09	3.88416	1.9266e-11	4.13328	up	No
19	CADM4	1.96403e-11	-6.46054	5.64472e-11	-4.61029	down	No
8	XKR9	2.39004e-11	-4.07905	2.69424e-06	-2.94171	down	No
X	PAGE1	1.72242e-10	-18.6484	2.50184e-11	-13.755	down	No
20	CTSZ	2.54181e-11	-2.44168	0.00579286	-1.54858	down	No
7	PDE1C	2.6353e-11	-4.91242	2.16095e-06	-3.13476	down	Yes
X	ATP2B3	0.00127319	-3.77685	2.7099e-11	-6.94087	down	No
9	PPP1R26	2.8453e-11	-8.04451	0.026395	-1.71866	down	No
5	PCDHB13	1.5481e-05	-7.08171	2.88412e-11	-10.9566	down	No
7	TFEC	0.00011898	3.60082	2.98081e-11	3.1655	up	No
17	ETV4	2.12109e-05	3.17233	3.01559e-11	4.34544	up	Yes
14	DACT1	2.95667e-06	-3.38267	3.46236e-11	-3.47137	down	Yes
19	DMKN	4.16796e-11	-17.6729	9.23378e-10	-9.85527	down	No
10	MKX	0.00985041	2.06214	4.35162e-11	4.60415	up	No
14	SYT16	0.00133602	-2.36634	4.69596e-11	-3.39792	down	No
2	M1AP	4.74234e-11	-3.66777	0.0280434	-1.65509	down	No
8	RP11-383H13.1	4.58804e-07	2.7809	4.95308e-11	3.60171	up	No
8	PTP4A3	9.72692e-06	-5.55942	5.18566e-11	-7.39415	down	No
4	OCIAD2	6.52881e-09	-2.55922	5.73418e-11	-2.78895	down	No
10	PIK3AP1	1.39135e-08	-6.00625	5.78151e-11	-6.71989	down	No
6	SLC22A23	6.0197e-11	5.60797	1.01101e-09	3.97761	up	No
11	TREH	6.08847e-11	-4.51556	1.82313e-05	-2.6343	down	No
1	KCNK1	6.17728e-11	-17.3345	3.24699e-10	-10.5179	down	No
7	WNT16	1.08097e-10	5.69067	6.89485e-11	5.16721	up	No
15	ALDH1A3	0.00032523	-2.3735	7.58115e-11	-2.7098	down	Yes
11	DCHS1	7.63872e-11	-8.32823	3.9632e-06	-3.36358	down	No
6	ENPP4	7.94205e-11	5.38719	0.00529843	2.43914	up	No
2	SEMA4F	8.57026e-11	-3.42883	7.86465e-05	-1.97465	down	No
22	SEPT5	1.07344e-05	-5.74762	8.68632e-11	-5.76379	down	No
15	SCAMP5	8.99431e-11	-3.04879	0.00361263	-1.64101	down	No
8	EBF2	5.45239e-07	5.23463	9.17954e-11	6.08553	up	No
8	HNF4G	9.26656e-11	2.34903	0.00537686	1.777	up	No
7	CAV2	1.25448e-08	1.89675	9.47e-11	2.71281	up	No
10	PRKG1	6.73032e-10	5.86612	9.68675e-11	4.77107	up	No
16	DNAAF1	1.20294e-08	-2.90359	1.07155e-10	-3.29426	down	No
9	ACO1	9.98877e-08	1.72599	1.12644e-10	2.2627	up	No
15	CSPG4	1.28465e-10	-2.84754	1.24801e-10	-2.27071	down	No
9	NFIL3	2.80609e-05	1.94907	1.2531e-10	2.22129	up	No
11	FANCF	1.28272e-10	-8.19389	3.35355e-08	-3.91978	down	No
13	INTS6	1.37826e-07	2.40743	1.36631e-10	2.66587	up	No
17	HIC1	1.45318e-10	-5.23898	0.00912834	-1.82066	down	No
16	IL32	1.4882e-10	-3.53372	0.000421008	-1.96913	down	No
1	AIM1L	1.58547e-10	-9.23188	5.55312e-05	-2.81441	down	No
7	VOPP1	0.000324147	-1.5256	1.6845e-10	-2.25059	down	No
8	FER1L6	0.000294499	4.85549	1.85603e-10	6.92915	up	No
3	PRKCD	1.88859e-10	-6.64854	8.17937e-10	-2.52341	down	No
X	NR0B1	2.00941e-10	9.73957	2.11812e-07	8.84883	up	No
9	RFK	2.02013e-10	1.97667	5.19871e-07	2.12153	up	No
1	NR5A2	2.07326e-10	8.87713	0.0216252	2.19173	up	No
21	MAP3K7CL	2.13063e-10	-4.24121	0.00268397	-1.95853	down	No
12	ST8SIA1	2.23152e-10	6.54326	0.00120835	2.80379	up	No
17	STAT5A	2.45242e-10	-4.14043	0.000771126	-2.12962	down	No
11	TUB	2.51214e-10	-9.44909	7.55873e-06	-4.24381	down	No
5	SPEF2	0.0010709	-2.122	2.81912e-10	-4.68537	down	No
15	HOMER2	2.97715e-10	-6.20645	5.74e-08	-3.29021	down	No
11	NOX4	3.15185e-10	-5.24313	7.1339e-08	-2.67739	down	No
11	RAB3IL1	3.15492e-10	-4.62101	0.0386419	-1.81754	down	No
19	EML2	3.18537e-10	-2.27447	1.46348e-06	-2.08239	down	No
X	AMOT	3.63907e-10	-17.0834	3.31586e-10	-11.8975	down	No
19	CACNG6	0.0165575	-2.05211	3.48108e-10	-5.85993	down	No
20	ISM1	3.97208e-10	3.9495	0.00608533	1.90878	up	No
12	KLRC4-KLRK1	4.51136e-10	18.9189	1.35211e-07	9.05448	up	No
13	ELF1	4.78294e-10	-2.02394	0.0375465	-1.45725	down	No
19	GRIN2D	0.00732171	-1.38943	4.98705e-10	-2.4281	down	No
9	SPATA6L	4.99737e-10	3.38009	3.01913e-06	2.60126	up	No
11	PGM2L1	5.17068e-06	-1.8759	5.23161e-10	-2.3538	down	No
9	FAM154A	5.40272e-10	4.31381	0.000572759	2.82288	up	No
4	ADAMTS3	5.71994e-10	1.96673	0.000379984	1.76656	up	No
7	MEST	6.03547e-10	-2.4877	9.35256e-05	-1.84848	down	No
X	TAF7L	0.0385429	-1.35124	6.09272e-10	-2.88467	down	No
11	PACSIN3	6.18706e-10	-2.75234	9.08038e-06	-2.13445	down	No
12	ZNF641	2.61029e-09	-10.1411	6.54481e-10	-3.4154	down	No
3	FBLN2	2.14102e-05	2.06179	6.81084e-10	2.29093	up	No
12	YBX3	0.0138796	1.41214	7.45253e-10	2.06202	up	No
13	SUGT1	8.78972e-10	1.79791	3.61854e-08	2.08552	up	No
1	RNASEL	8.97034e-10	-6.99237	1.28833e-08	-4.4876	down	No
16	ITGAD	8.97034e-10	-10.5083	0.00149912	-3.0408	down	No
17	ARHGAP44	9.80535e-10	-2.41847	1.26767e-05	-2.28832	down	No
14	SLC22A17	5.14875e-06	-6.38515	1.09572e-09	-6.4031	down	No
9	APTX	1.14833e-09	1.881	1.22489e-05	1.83842	up	No
1	SLAMF7	5.27626e-08	-12.9681	1.17538e-09	-10.6693	down	No
3	PCBP4	0.00855752	-1.75693	1.28909e-09	-2.94033	down	No
1	KIF17	1.28999e-09	-2.4955	3.74585e-09	-2.55259	down	No
19	PAPL	1.31768e-09	3.27178	0.000195481	2.09811	up	No
7	PPP1R17	1.39156e-09	-7.36594	0.000334991	-3.24683	down	No
1	LPPR5	0.0429997	2.76392	1.44742e-09	8.45857	up	Yes
X	PIR	4.16424e-09	2.61212	1.45418e-09	2.59665	up	No
1	KIAA1614	1.55586e-09	-3.64417	2.12067e-05	-2.90189	down	No
1	MFAP2	0.00132731	-2.40294	1.61365e-09	-2.90436	down	No
5	NR2F1	1.77536e-09	-3.38467	2.10119e-08	-2.84554	down	No
19	TMEM145	1.41047e-05	-5.46755	1.91549e-09	-8.35775	down	No
11	EPS8L2	2.08889e-09	-4.19824	0.000222935	-1.88464	down	No
19	MARK4	2.09449e-09	-1.82904	1.33582e-05	-1.85349	down	No
14	OTUB2	0.0087586	-1.5442	2.14202e-09	-2.77696	down	No
7	CAV1	0.000822621	1.55781	2.35565e-09	2.47139	up	No
22	TXNRD2	2.50679e-09	2.11387	5.45741e-05	1.84533	up	No
11	EXT2	2.68188e-09	-2.07956	0.0226746	-1.43132	down	No
1	NBPF3	2.78738e-09	-2.17904	0.0268307	-1.51762	down	No
13	CLYBL	3.38006e-09	2.16466	0.0296922	1.6515	up	No
5	SLC26A2	3.41192e-09	-4.47365	1.96328e-06	-3.08701	down	No
7	AKR1B1	3.55494e-09	2.19651	1.14289e-05	1.85237	up	No
16	ABCA3	0.000651161	-2.07239	3.60358e-09	-2.78834	down	No
1	C1orf198	0.000775726	-2.42442	3.62908e-09	-3.12392	down	No
7	ZNF117	9.12086e-06	-2.00374	3.6332e-09	-2.32715	down	No
20	APCDD1L	1.08559e-06	-2.58722	3.75598e-09	-3.12187	down	No
6	HIST1H3J	0.000184734	-3.33756	3.77488e-09	-4.33009	down	No
4	FHDC1	0.000576786	-3.90726	3.94848e-09	-6.82935	down	No
4	ANXA3	2.02906e-06	-5.07216	4.49233e-09	-5.28129	down	No
3	IGSF10	3.10539e-05	4.4301	5.79341e-09	5.12309	up	No
13	EDNRB	5.94193e-09	9.51477	1.07581e-06	4.62167	up	No
19	CACNG7	1.83776e-08	-8.60493	6.21677e-09	-7.73068	down	No
11	IFT46	8.60808e-06	-2.27884	6.71475e-09	-2.40527	down	No
16	MAF	6.73129e-09	-17.0813	7.55236e-09	-10.6382	down	No
12	BHLHE41	0.000136044	1.58553	7.42497e-09	2.47474	up	No
20	JPH2	2.31039e-05	-2.00174	7.5754e-09	-2.28262	down	No
7	ICA1	2.65619e-07	-5.1099	7.62038e-09	-6.14505	down	No
4	SLC7A11	2.37303e-06	3.92934	7.67596e-09	4.34474	up	No
4	HHIP	0.000337915	-2.55814	7.67596e-09	-3.74411	down	Yes
7	SLC26A4	7.94352e-09	3.10639	0.00866391	1.78946	up	No
4	TXK	0.000133418	2.43535	8.43184e-09	3.12293	up	No
10	C10orf90	8.89537e-09	4.54162	1.13132e-07	3.69189	up	No
13	PIBF1	1.08965e-08	2.31267	7.97101e-08	2.3153	up	No
3	MYH15	1.17066e-08	5.04603	0.000304184	2.73406	up	No
1	IFI44L	0.000306163	2.68384	1.17625e-08	3.57401	up	No
4	LDB2	3.86619e-06	-2.20176	1.17957e-08	-3.18137	down	No
4	MAPK10	1.20256e-08	2.98605	0.00081585	2.24836	up	No
19	B3GNT3	7.60817e-08	-6.95986	1.22736e-08	-6.7491	down	No
12	SLC11A2	1.24023e-08	1.73327	0.00252683	1.53069	up	No
10	SFMBT2	1.31349e-08	-6.61529	1.73345e-07	-5.38436	down	No
1	MARCKSL1	0.0349613	-1.92676	1.32366e-08	-2.91137	down	No
17	MEOX1	4.93788e-06	-2.72806	1.35594e-08	-3.37659	down	No
5	FAM134B	1.35e-07	-2.41344	1.44624e-08	-3.01268	down	Yes
1	H6PD	0.00129604	-2.32294	1.5986e-08	-3.50252	down	No
22	GTSE1	1.64119e-08	1.79707	0.0172696	1.41754	up	No
9	SLC35D2	1.64119e-08	1.70148	3.4206e-06	2.03669	up	No
2	ZNF385B	0.000305283	4.60698	1.70349e-08	6.49082	up	No
2	ABCB11	1.79965e-08	7.15739	0.000171828	3.34032	up	No
15	ITGA11	1.81344e-08	-4.17196	2.81472e-05	-1.78852	down	No
2	ZNF804A	1.81344e-08	7.31931	1.49544e-06	4.10143	up	No
1	GLUL	0.0187993	-1.71057	1.8253e-08	-2.83435	down	No
22	CYTH4	0.04612	2.09086	1.86927e-08	2.78711	up	No
19	TNNT1	0.00053039	-5.99484	1.96021e-08	-5.31664	down	No
9	TBC1D2	0.0172074	1.42218	1.96021e-08	2.47235	up	No
20	PMEPA1	5.24877e-08	-4.63579	1.9753e-08	-2.90883	down	No
11	ARHGAP20	1.85225e-07	-8.64496	2.02143e-08	-8.18114	down	No
2	FAM84A	4.05551e-07	-10.9723	2.03308e-08	-10.3938	down	No
5	STK32A	2.22228e-08	-4.88486	0.03965	-2.04555	down	No
4	TRPC3	2.2719e-08	1.9401	0.0166606	1.53802	up	No
12	EPS8	2.28973e-08	2.0888	0.00656595	1.47201	up	No
11	FIBIN	2.30094e-08	-14.8748	1.1004e-06	-7.47595	down	No
12	METTL7B	2.34444e-08	-4.87778	0.000812373	-2.46001	down	No
17	CXCL16	0.000485061	-4.03187	2.56065e-08	-5.13178	down	No
12	PTPRB	2.61179e-08	-4.49448	1.82476e-06	-2.94762	down	No
13	DNAJC15	2.68398e-08	-3.93012	0.0095829	-1.98889	down	No
2	IDH1	2.72847e-08	2.16754	0.000181644	1.81958	up	No
2	DNMT3A	2.77567e-08	-3.14476	0.00168347	-1.95814	down	No
4	NKX6-1	2.81457e-08	2.28187	0.00638458	1.66858	up	No
22	PNPLA3	2.88067e-08	2.2469	0.00102465	2.01532	up	No
4	TRAM1L1	0.00688846	-2.0996	2.88915e-08	-3.98333	down	No
7	DBNL	0.00145851	-1.45974	3.1753e-08	-2.03985	down	No
12	KLRD1	3.55312e-08	5.05877	0.00293873	2.7779	up	No
11	LSP1	3.62803e-08	-9.51935	5.25854e-05	-4.27519	down	No
17	TBC1D16	3.76376e-08	-2.56858	8.11315e-05	-1.77178	down	No
13	CKAP2	3.84294e-08	1.80343	1.98782e-06	2.09043	up	No
22	TRMT2A	3.85992e-08	1.74119	0.000454055	1.60145	up	No
22	TRIOBP	3.89821e-08	2.40374	0.000273885	1.76945	up	No
8	NAT1	3.89821e-08	-2.74867	2.45646e-07	-2.60109	down	No
5	TAF7	4.05281e-08	-2.36239	0.0342838	-1.61342	down	No
4	TENM3	0.0076409	-1.64456	4.12478e-08	-1.91135	down	No
10	LDB3	4.14437e-08	-2.59918	0.00379812	-1.72868	down	Yes
22	GTPBP1	4.22451e-08	1.67888	3.39936e-05	1.71305	up	No
4	UNC5C	0.0490573	2.18374	4.26877e-08	4.23807	up	No
22	HPS4	4.2728e-08	1.69311	0.000259932	1.60558	up	No
22	KIAA1644	0.000320191	2.1781	4.27513e-08	2.73627	up	No
3	MYD88	4.33818e-08	-2.18424	0.000197425	-1.85604	down	No
X	MAGEH1	9.47922e-07	-10.1078	4.59443e-08	-10.4249	down	No
10	ARMC3	4.63992e-08	8.07308	0.000471408	4.1253	up	No
19	DLL3	4.65421e-08	-2.97775	0.00540508	-1.99787	down	No
7	LFNG	4.72685e-08	-3.06883	8.11274e-05	-2.95827	down	No
3	CRYGS	4.7377e-08	2.04456	0.0342838	1.54201	up	No
6	AIM1	4.74799e-08	1.83802	4.22876e-07	1.9962	up	No
2	KANSL1L	4.79348e-08	1.80467	0.0110882	1.51997	up	No
16	QPRT	7.00076e-05	-6.21683	4.84388e-08	-7.65154	down	No
19	HMHA1	0.00164824	-2.49652	4.91938e-08	-2.78468	down	No
10	FAS	0.00213114	2.72007	4.95706e-08	2.58161	up	No
2	SSFA2	0.014101	1.29291	4.95706e-08	1.94417	up	No
19	ZNF813	1.58899e-06	-2.05657	5.1782e-08	-2.28928	down	No
12	IFLTD1	2.64469e-05	4.63793	5.27628e-08	5.74049	up	No
12	MGST1	5.33956e-08	3.74212	2.38262e-07	3.20346	up	No
15	SHC4	0.00150269	3.14698	5.49115e-08	3.46983	up	Yes
1	TRIM62	0.00233104	-1.39867	5.82967e-08	-2.19356	down	No
2	VIT	5.93188e-08	4.9754	1.47032e-07	3.77335	up	No
19	RGL3	0.00616946	-2.59859	5.93189e-08	-4.92391	down	No
3	THRB	2.88125e-06	2.02671	5.9659e-08	2.65642	up	No
19	GIPC3	0.000469177	-4.69957	6.29023e-08	-6.70561	down	No
22	XKR3	6.36951e-08	5.59135	2.0258e-06	3.63722	up	No
13	RNASEH2B	7.23125e-08	1.97413	7.4337e-08	2.12253	up	No
7	TSPAN12	7.3716e-08	2.62872	5.85204e-05	2.06262	up	No
5	PCDHB16	5.27771e-07	-11.142	7.74205e-08	-9.46188	down	No
17	WNT3	0.0083129	-1.48798	8.50745e-08	-2.36442	down	No
2	EN1	2.52629e-07	-12.9343	8.66003e-08	-10.0783	down	No
X	ZC3H12B	3.10633e-06	-1.97697	8.79899e-08	-2.6637	down	No
13	DIS3	9.10305e-08	2.09141	1.61425e-06	2.41724	up	No
7	NAMPT	9.19362e-08	1.74621	8.91083e-05	1.8169	up	No
12	KRT79	9.20682e-08	-8.1261	0.00456342	-2.98295	down	No
22	AP000350.10	9.20682e-08	2.09941	0.00133709	1.70109	up	No
2	SPEG	9.36644e-08	1.75574	8.13267e-05	1.94694	up	No
11	FAM181B	9.41249e-08	-14.2395	5.10409e-07	-8.07542	down	No
9	VPS13A	1.02099e-07	1.78098	8.70308e-07	1.88003	up	No
19	ZNF541	1.04959e-07	-4.8073	0.00282116	-2.16694	down	No
17	SP6	1.06085e-07	-3.14358	1.33212e-06	-3.07513	down	No
19	KIAA0355	1.09523e-07	-1.6789	0.00259707	-1.50293	down	No
4	PALLD	3.56925e-05	-2.50354	1.15299e-07	-2.48622	down	No
4	MAML3	1.20154e-07	4.15074	1.60708e-05	2.828	up	No
1	RBP7	0.000363839	-3.6164	1.21441e-07	-4.23582	down	No
22	GGA1	1.22161e-07	1.67213	0.00101219	1.55494	up	No
6	COL21A1	1.24075e-07	5.44921	3.65711e-06	3.02585	up	No
8	PSD3	1.42469e-07	2.54036	0.000105774	2.06557	up	No
X	SPRY3	0.00298796	-1.63912	1.45967e-07	-2.5319	down	No
20	DOK5	7.12396e-06	-7.13185	1.50041e-07	-7.2743	down	No
6	DOPEY1	1.42396e-05	-2.11831	1.50818e-07	-2.33761	down	No
8	CA1	1.52791e-06	2.90754	1.59711e-07	2.91688	up	No
9	SARDH	1.65733e-07	2.85092	0.0155175	1.65177	up	No
19	RDH13	1.76792e-07	-2.98818	6.41247e-06	-2.60822	down	No
2	EHD3	0.0214594	-1.41789	1.94769e-07	-2.01198	down	No
1	MEX3A	5.70354e-06	-5.42115	1.95509e-07	-3.37535	down	No
4	FGFR3	0.00224733	-4.07098	1.95509e-07	-5.13706	down	No
10	CELF2	1.97095e-07	-6.9285	0.00166875	-3.2068	down	No
6	GPLD1	2.06275e-07	-4.38888	1.04768e-06	-3.52261	down	No
1	PLEKHG5	2.12287e-07	-1.88367	0.00864883	-1.45803	down	No
17	HS3ST3A1	1.94228e-05	-8.1633	2.14797e-07	-9.97774	down	No
7	ZP3	2.20066e-07	-2.09456	1.45921e-06	-2.1558	down	No
2	TCF7L1	2.22741e-07	-5.29957	7.9963e-07	-3.67858	down	No
1	ATP8B2	2.27629e-07	-2.10961	0.0174338	-1.50087	down	No
9	PTAR1	2.2917e-07	1.5718	0.00448053	1.4587	up	No
3	FSTL1	2.55761e-07	-3.10058	0.000477418	-2.09661	down	No
20	LZTS3	2.56948e-07	-4.98907	5.70144e-07	-4.01159	down	No
7	NACAD	0.00301403	-4.58069	2.59745e-07	-8.82199	down	No
11	TMEM25	0.000129125	-3.8906	2.62018e-07	-3.03609	down	No
1	PEA15	2.71581e-07	-1.78037	0.0043975	-1.75587	down	No
6	SYCP2L	2.73075e-07	-4.95755	4.27109e-05	-3.36125	down	No
16	NQO1	2.10746e-05	2.64262	2.75674e-07	3.51831	up	No
7	SUGCT	0.0343876	-1.38535	2.77538e-07	-2.06832	down	No
1	AGRN	2.78543e-07	-1.90655	0.0359354	-1.40388	down	No
19	ZNF776	0.0108391	-1.39529	2.87472e-07	-2.19638	down	No
7	TBX20	0.0466727	-1.55097	2.87472e-07	-2.48222	down	No
1	ZFP69	2.94842e-07	-1.97706	0.0335394	-1.46845	down	No
20	FOXS1	0.000582933	-4.74749	3.09332e-07	-6.84053	down	No
1	TRNP1	0.0013773	-2.87687	3.12284e-07	-2.53451	down	No
2	EFEMP1	1.50631e-06	-2.20091	3.14734e-07	-2.26917	down	No
5	PRLR	3.18874e-07	5.21166	0.000107857	3.76714	up	No
12	LAG3	1.32114e-05	-2.8887	3.2376e-07	-3.25741	down	No
7	AC021218.2	3.3856e-07	4.49128	0.000499213	3.19988	up	No
X	GABRE	3.38843e-07	4.76583	1.87762e-06	3.65871	up	No
X	FIGF	3.41544e-07	3.33955	1.82587e-06	2.87296	up	No
17	CCDC40	0.00653957	-1.96412	3.48344e-07	-2.36154	down	No
9	COQ4	0.00692575	1.36628	3.70902e-07	1.9633	up	No
21	BACH1	3.71791e-07	-2.46641	0.00202551	-1.58324	down	No
13	HNRNPA1L2	3.72346e-07	1.81939	8.07493e-05	1.78465	up	No
19	SLC27A5	0.0002141	-1.93496	3.92807e-07	-3.19856	down	No
20	CD93	4.29018e-07	-10.8837	1.15722e-06	-7.3896	down	No
17	SLFN5	4.34148e-07	2.18418	4.74833e-05	1.93361	up	No
11	ESAM	4.39768e-07	-2.80976	0.000953789	-2.06496	down	No
11	ACP2	4.58804e-07	-1.961	0.00745315	-1.54366	down	No
10	CUBN	1.16296e-06	4.36133	4.84121e-07	2.57273	up	No
1	ZNF362	0.000909864	-3.16031	4.84121e-07	-4.58742	down	No
1	ZSWIM5	4.91974e-07	2.54664	3.35257e-06	2.47415	up	No
13	GJA3	2.66859e-05	-7.4913	5.16773e-07	-8.76767	down	No
7	MDFIC	5.45239e-07	1.76223	0.00537176	1.50236	up	No
19	PSG5	0.0138277	-1.86483	5.70789e-07	-2.34476	down	No
X	MAGEC1	1.09202e-06	-11.6271	5.74241e-07	-8.977	down	No
22	AP1B1	5.88468e-07	1.56376	0.0387073	1.36133	up	No
2	MYO7B	6.06147e-07	-4.15333	0.00012522	-2.90869	down	No
20	ZBTB46	6.10762e-07	-4.51052	0.00013375	-2.33812	down	No
9	ZCCHC6	6.4338e-07	1.94014	7.63917e-05	1.78197	up	No
19	SIGLEC6	2.1849e-06	-9.96033	6.48266e-07	-8.31178	down	No
1	KDM5B	0.000885139	-1.80625	6.58704e-07	-2.31772	down	No
22	AP000350.4	6.72175e-07	2.0779	0.000256453	1.84528	up	No
2	PGAP1	7.01328e-07	1.84616	0.000227084	1.69473	up	No
11	PPP2R5B	7.15264e-07	-2.26425	0.00233265	-1.81775	down	No
19	C19orf12	7.21984e-07	-1.87531	0.0290562	-1.43802	down	No
17	ALDH3A2	7.7271e-07	1.80732	0.00730987	1.57025	up	No
1	TMEM54	7.83321e-07	-3.60844	0.00471087	-2.01769	down	No
4	GPR125	0.000130488	1.75051	7.9963e-07	1.97221	up	No
7	GIMAP2	8.34441e-07	-10.2584	0.000491044	-3.98746	down	No
2	DIRC3	8.37745e-07	-4.53166	4.1187e-06	-4.13962	down	No
2	MREG	8.5853e-07	1.97662	0.0216461	1.49196	up	No
20	BTBD3	8.74114e-07	-2.0604	5.14292e-05	-1.89793	down	Yes
19	AC003006.7	0.00131043	-1.73495	8.75023e-07	-2.43769	down	No
19	IRGQ	3.83947e-06	-2.10296	8.95418e-07	-2.0246	down	No
22	CENPM	8.96552e-07	1.65647	0.0286582	1.40024	up	No
14	JAG2	9.00625e-07	-7.27656	0.00917013	-2.68043	down	No
10	PSTK	9.06199e-07	-1.78803	6.68228e-06	-1.87509	down	No
20	WFDC10B	0.00744702	3.07762	9.06901e-07	5.06314	up	No
8	CA3	1.32114e-05	3.55821	9.20257e-07	3.43608	up	No
4	ZNF518B	9.41019e-07	-2.10322	0.00275732	-1.71366	down	No
1	DISC1	0.0218977	-1.45187	9.43257e-07	-2.83392	down	No
1	LPGAT1	0.013516	-1.35212	1.08304e-06	-1.88456	down	Yes
11	TPBGL	1.10773e-06	-10.1084	0.0050129	-3.24497	down	No
17	MPP2	0.036684	-3.50366	1.1111e-06	-7.56267	down	No
1	GSTM4	1.11346e-06	-4.41125	2.30715e-06	-3.42753	down	No
5	SEPP1	4.30134e-05	-2.64966	1.16374e-06	-2.51798	down	No
9	FAM73B	0.00861833	1.35853	1.165e-06	1.87355	up	No
16	CRYM	1.20403e-06	5.71159	1.43056e-06	4.39314	up	No
16	DBNDD1	0.000717623	-3.81119	1.21072e-06	-4.48819	down	No
19	PALM	0.00877841	-2.91526	1.21569e-06	-5.27456	down	No
19	ZNF677	2.60584e-05	-7.72583	1.26967e-06	-8.21417	down	No
5	TRIM36	1.27118e-06	-2.31037	2.17916e-06	-2.36219	down	Yes
22	DEPDC5	1.27626e-06	1.83397	0.00610054	1.63165	up	No
2	GREB1	1.27887e-06	-3.76748	0.0214681	-1.63842	down	No
21	CXADR	1.33043e-06	2.47071	0.00350183	1.80009	up	No
22	TUBGCP6	1.3649e-06	1.74466	0.0023066	1.58038	up	No
7	C7orf26	5.27014e-05	-1.53493	1.45332e-06	-1.91634	down	No
12	SCNN1A	0.00461531	2.20909	1.45763e-06	2.93843	up	No
1	TINAGL1	1.4677e-06	-4.21061	0.024785	-2.1233	down	No
19	ZNF701	0.000320191	-1.63847	1.48013e-06	-2.09635	down	No
17	CBX8	0.000802466	-1.80235	1.61865e-06	-2.24274	down	No
14	EXD2	1.71151e-06	-2.40547	8.07963e-06	-2.28835	down	No
1	RGS7	1.71854e-06	-2.86665	0.00159824	-2.00726	down	No
9	IARS	1.76167e-06	1.57957	0.0278768	1.46516	up	No
11	BACE1	0.00244393	-1.93545	1.92054e-06	-2.31796	down	Yes
7	SBDS	1.92149e-06	-1.82152	0.0262782	-1.61193	down	No
12	SLC6A15	1.93686e-06	1.96014	2.08708e-06	2.16864	up	No
15	GATM	0.00281846	-2.38092	1.99083e-06	-3.20704	down	No
6	FAM184A	2.00628e-06	2.19334	0.00839947	2.00955	up	No
17	FAM101B	2.08461e-06	-2.02598	0.00750967	-1.71575	down	No
9	AUH	2.12297e-06	2.11385	1.22133e-05	2.00828	up	No
6	OR2B2	0.000347675	3.98326	2.15303e-06	3.71546	up	No
22	EIF3L	0.000369631	1.40919	2.20334e-06	1.85719	up	No
9	LAMC3	0.0118813	-2.83341	2.20506e-06	-4.07271	down	No
6	UST	2.25677e-06	1.81513	2.08509e-05	1.94486	up	No
21	RCAN1	0.00210312	-2.429	2.26623e-06	-2.78648	down	No
5	RNF180	2.30388e-06	-4.57569	4.3185e-06	-4.30593	down	No
2	GPR39	2.34769e-06	2.69724	0.000112408	2.11	up	No
X	BHLHB9	2.42585e-06	1.84081	0.000973777	1.68754	up	No
22	ACO2	2.43315e-06	1.80168	0.00228913	1.55874	up	No
10	MPP7	2.43315e-06	-2.5662	0.00180411	-1.96508	down	No
7	DGKI	0.00406048	-1.92475	2.45058e-06	-2.30456	down	No
13	CLN5	2.51127e-06	2.13283	4.21469e-06	2.2348	up	No
5	PCDH1	0.00093974	-4.21895	2.54274e-06	-5.79423	down	No
5	ANKRD55	0.000103187	2.85321	2.57822e-06	3.09074	up	Yes
2	CYP27C1	0.00111422	-1.73871	2.60387e-06	-2.24201	down	No
16	CTRB2	5.66505e-05	-5.25437	2.60984e-06	-5.79717	down	No
11	KIRREL3	2.64312e-06	-10.6319	4.67764e-05	-6.38039	down	No
5	SLC22A5	9.75794e-05	-1.77983	2.67998e-06	-2.13402	down	No
6	IPCEF1	0.0368009	2.28023	2.68288e-06	3.36855	up	No
5	EFNA5	2.68916e-06	2.00919	0.00176581	1.79818	up	No
18	SETBP1	2.70473e-06	2.13798	0.028217	1.68927	up	No
19	PHLDB3	2.74872e-06	-1.82811	0.0002196	-1.79728	down	No
2	INHBB	2.79893e-06	-11.1098	0.000280158	-4.84571	down	No
1	ERO1LB	0.000542907	-1.79138	2.8115e-06	-2.08764	down	No
2	ANKRD44	0.00916144	1.72603	2.86753e-06	2.11447	up	No
18	DLGAP1	2.86868e-06	2.4063	5.8344e-05	2.03085	up	No
20	ANKEF1	2.89275e-06	10.8206	0.0236557	3.16157	up	No
4	STK32B	3.00454e-06	-2.75752	3.35974e-05	-1.94309	down	No
13	VPS36	0.00275573	1.63361	3.10585e-06	2.05027	up	No
7	TNS3	0.000299924	-1.926	3.12039e-06	-2.43346	down	No
11	NTM	3.34076e-06	-8.98329	0.000119357	-5.17425	down	No
5	VCAN	3.35902e-06	2.50642	8.01695e-06	2.48851	up	No
8	GSDMC	0.000574161	3.71541	3.41456e-06	4.14384	up	No
1	BMP8B	0.00658572	-2.54151	3.4206e-06	-5.00608	down	No
19	PEX11G	0.000459155	-2.62122	3.42184e-06	-2.67502	down	No
1	HENMT1	0.000145943	1.56974	3.48362e-06	2.00373	up	No
5	NKX2-5	0.0143942	-4.03214	3.50379e-06	-5.64443	down	No
19	ISOC2	3.50761e-06	-1.97304	0.00159252	-1.71869	down	No
5	ADAM19	0.01078	-1.78946	3.54394e-06	-2.01174	down	No
X	G6PD	0.0190564	1.58707	3.61005e-06	2.11529	up	No
12	ANKS1B	3.68641e-06	2.61431	0.000417084	2.31904	up	No
11	CDON	3.68834e-06	-4.74005	0.00743238	-2.20916	down	No
17	PMP22	3.68834e-06	-2.16067	0.0396628	-1.46637	down	Yes
1	BATF3	0.00110651	-2.15682	3.73153e-06	-2.29876	down	No
7	PRKAG2	0.00141	2.67691	3.86954e-06	3.18995	up	No
1	BCAN	3.87223e-06	3.62628	0.00674175	2.17768	up	No
17	SLFN12L	3.36187e-05	-4.96558	4.09521e-06	-5.25456	down	No
15	PATL2	0.00468203	1.75967	4.09521e-06	2.15706	up	No
1	C1orf233	0.0280596	-2.34997	4.11701e-06	-3.31225	down	No
1	CSF1	8.28942e-05	1.9819	4.1187e-06	1.95419	up	No
17	C17orf96	4.11953e-06	-1.88619	0.013083	-1.66058	down	No
9	ANXA1	4.16764e-06	1.75107	1.09301e-05	2.25794	up	No
12	ZDHHC17	0.000266996	-1.94201	4.3059e-06	-2.08379	down	No
17	TNS4	0.0134001	-2.23532	4.31823e-06	-3.49563	down	No
12	PPM1H	5.26298e-05	-1.97838	4.41701e-06	-2.44761	down	No
1	SYPL2	0.0266147	-2.14979	4.4461e-06	-3.63852	down	No
13	NEK3	4.46638e-06	1.89919	0.00295803	1.63334	up	No
9	SEMA4D	4.51442e-06	2.55617	0.0158546	1.78318	up	No
22	TXN2	0.0334864	1.29915	4.5343e-06	1.82833	up	No
19	ZNF808	1.71556e-05	-1.60398	4.56636e-06	-1.86794	down	No
16	CRISPLD2	4.63859e-06	-3.36792	9.93336e-05	-2.74276	down	No
1	DUSP10	4.711e-06	1.95034	0.039251	1.47774	up	No
9	NUDT2	0.00096185	1.59596	4.71309e-06	1.89487	up	No
22	ZNF74	4.75241e-06	-2.18841	0.031356	-1.52039	down	No
9	NINJ1	4.76514e-06	2.08013	0.0491903	1.461	up	No
5	SHROOM1	4.88496e-06	-1.98579	0.0264414	-1.45596	down	No
1	ATP13A2	0.00339513	-1.84992	5.06849e-06	-2.32742	down	No
14	NFATC4	5.0893e-06	2.35655	0.000223734	2.21845	up	No
18	LAMA3	5.25941e-06	2.84919	0.00118562	2.28273	up	No
22	CDC45	5.30253e-06	1.70292	0.000258647	1.66762	up	No
9	HIATL1	5.35008e-06	1.72272	0.0174921	1.48152	up	No
16	XYLT1	5.35677e-06	-3.40738	0.0257943	-1.885	down	No
5	CCDC152	5.36277e-06	-2.2577	0.00308631	-1.64203	down	No
19	CYTH2	5.47826e-06	-1.61673	0.0185041	-1.4369	down	No
9	PSIP1	0.00829121	1.4806	5.58552e-06	1.91836	up	No
9	IDNK	5.90266e-06	2.15499	0.00758194	1.64689	up	No
22	RTN4R	0.00440551	-4.02005	6.10603e-06	-4.90229	down	No
7	PTPRZ1	6.11625e-06	4.47324	0.0136043	2.65774	up	No
10	SFR1	6.18146e-06	1.88531	0.0454198	1.36982	up	No
9	KIAA2026	6.30733e-06	1.57767	0.000371402	1.65358	up	No
8	PLEKHF2	0.000898583	-1.47096	6.46177e-06	-1.78292	down	No
3	KLF15	1.08592e-05	-3.09137	6.59153e-06	-3.00893	down	No
22	DDTL	6.72097e-06	1.64694	0.0121692	1.53501	up	No
19	IL27RA	0.000201826	-2.71581	6.77842e-06	-2.42221	down	No
X	DDX26B	6.85891e-06	1.71805	0.0173433	1.60129	up	No
6	TFAP2B	6.86113e-06	-9.45409	4.07599e-05	-6.04227	down	No
14	FBLN5	6.90863e-06	-5.61203	8.06725e-05	-4.83803	down	No
13	ENOX1	0.00107647	2.62316	6.90967e-06	3.00162	up	No
22	PRR14L	7.14573e-06	1.63076	0.000223734	1.62965	up	No
X	DOCK11	0.000852352	1.98251	7.57145e-06	2.40116	up	No
8	PDP1	0.00117367	1.70574	7.78661e-06	1.87594	up	No
4	MGARP	7.8652e-06	-4.37784	0.000111836	-2.63379	down	No
13	ALG11	7.8652e-06	1.69623	8.62798e-06	1.85353	up	No
19	PVRL2	7.8868e-06	-2.00622	0.015359	-1.55422	down	No
7	GBAS	0.0186306	-1.61773	7.90778e-06	-2.32911	down	No
5	RICTOR	7.92201e-06	1.62276	0.000385097	1.66227	up	No
14	ACYP1	8.49231e-06	2.27997	0.0309834	1.53963	up	No
19	EID2	8.9218e-06	-1.99796	0.0433192	-1.5475	down	No
16	NLRC5	0.0371856	1.33828	8.99323e-06	1.77818	up	No
5	TMEM173	8.99421e-06	-3.6607	0.0055659	-1.51789	down	No
6	POPDC3	0.000556884	3.87071	9.02898e-06	4.26205	up	No
20	WFDC13	0.00801199	3.23048	9.04144e-06	4.93058	up	No
14	RTL1	9.26577e-06	-9.72658	0.0208415	-3.16533	down	No
4	GABRB1	9.30047e-06	3.61013	0.00517119	2.10617	up	No
4	PITX2	9.36567e-06	1.99066	0.000160984	1.94095	up	No
X	SPIN3	9.53868e-06	-1.66652	0.0153176	-1.45624	down	No
1	LIN28A	9.54434e-06	-3.53517	0.000354185	-2.40815	down	No
9	SLC1A1	9.96397e-06	2.23042	0.00659382	2.27961	up	No
4	SPP1	1.84533e-05	5.24907	1.02591e-05	5.14123	up	No
17	LHX1	1.07344e-05	-2.60059	0.000450234	-2.38502	down	No
10	ADAM12	0.0129536	1.98057	1.07491e-05	2.50669	up	No
11	IGSF9B	1.08425e-05	-8.5237	1.54291e-05	-6.67057	down	No
1	RAB3B	1.89711e-05	-1.95481	1.0917e-05	-1.95045	down	No
19	ZNF563	0.000618928	-2.52191	1.0946e-05	-3.04159	down	No
22	CYB5R3	0.000888033	1.5219	1.10336e-05	1.8142	up	No
7	PHTF2	1.11242e-05	-1.75334	4.75973e-05	-1.69139	down	No
12	PTPRQ	0.000431233	-2.13345	1.11347e-05	-2.5693	down	No
16	MLYCD	0.00664401	-1.66717	1.11347e-05	-2.45528	down	No
1	SYNC	1.1167e-05	-2.29213	0.000395913	-1.95762	down	No
7	STRIP2	1.13939e-05	2.03357	8.56326e-05	1.9432	up	No
22	TOM1	1.16975e-05	2.006	0.00612007	1.58477	up	No
21	TRPM2	0.000266996	-4.1212	1.18382e-05	-5.80735	down	No
2	GAREML	5.17738e-05	-4.18808	1.22133e-05	-2.96654	down	No
12	KITLG	0.000381788	2.17559	1.25796e-05	2.70996	up	No
2	LRP1B	1.28333e-05	2.11671	0.00482171	1.80953	up	No
6	ELOVL5	0.000826498	1.39265	1.29487e-05	1.71914	up	No
9	CNTLN	1.29636e-05	1.66006	0.00394975	1.73054	up	No
19	CIC	1.30914e-05	-2.22229	3.03381e-05	-2.28227	down	Yes
X	CLCN4	0.00440621	1.93021	1.31054e-05	2.31911	up	No
6	OR2B6	0.00311112	3.61876	1.32321e-05	3.53734	up	No
2	NOSTRIN	7.16697e-05	1.95766	1.33736e-05	2.16564	up	Yes
11	SLC37A2	0.00302518	2.7424	1.34518e-05	2.52039	up	No
2	TANK	0.000416051	1.62391	1.38826e-05	1.91457	up	No
19	JAK3	0.0462954	-2.73267	1.39385e-05	-5.68063	down	No
12	LGR5	1.41473e-05	-4.86622	0.00653496	-2.52581	down	No
18	BCL2	1.44349e-05	1.7854	0.017423	1.60974	up	Yes
2	PAIP2B	1.53034e-05	-4.44323	0.000529943	-2.64904	down	Yes
22	INPP5J	0.000640998	-4.34537	1.54947e-05	-4.16148	down	No
22	ARFGAP3	1.58635e-05	1.58914	0.00288483	1.48454	up	No
3	ETV5	7.76243e-05	1.862	1.5969e-05	2.01306	up	Yes
10	TTC18	1.60051e-05	2.95794	0.00972725	2.07615	up	No
8	SLC26A7	1.62541e-05	3.38739	0.0328371	2.07463	up	No
13	GPR180	1.68345e-05	1.57194	0.00870047	1.48432	up	No
7	FAM3C	1.68971e-05	1.91383	0.000346306	1.78305	up	No
2	C2orf72	1.81084e-05	-8.25742	0.00116627	-4.37378	down	No
6	OFCC1	1.89776e-05	2.70706	8.77568e-05	2.45899	up	No
13	KLF5	1.90191e-05	2.25495	0.000773936	2.59241	up	No
18	RAB31	1.94745e-05	1.63364	8.17947e-05	1.72736	up	Yes
7	WASL	1.96218e-05	1.52344	0.0134361	1.42026	up	No
17	HID1	0.0265503	-2.67714	1.99939e-05	-3.89701	down	No
22	CARD10	2.06528e-05	2.1029	0.000161689	1.86277	up	Yes
5	PCDHB15	0.00208574	-3.85292	2.06729e-05	-6.17261	down	No
9	PRSS3	2.12608e-05	4.07401	0.00987009	2.4899	up	No
19	CRLF1	0.0491388	-1.45611	2.18681e-05	-2.19071	down	No
5	SEMA5A	2.21421e-05	-2.7053	3.1011e-05	-6.13347	down	No
X	FAM122B	2.2201e-05	1.50399	0.0316906	1.38036	up	No
3	MCF2L2	2.22431e-05	3.23095	6.21729e-05	2.62829	up	No
5	F2RL1	0.000799752	1.77855	2.22821e-05	2.09765	up	No
9	TMEM38B	2.25666e-05	2.01273	0.0353853	1.51196	up	No
16	CTRB1	0.00648057	-2.78617	2.27266e-05	-4.42213	down	No
22	DMC1	0.00961896	-3.06434	2.27266e-05	-4.79834	down	No
22	ATP6V1E1	2.2833e-05	1.53939	0.000632757	1.64906	up	No
2	GBX2	2.3149e-05	-9.07647	0.00232208	-4.09237	down	No
9	AGTPBP1	2.37496e-05	1.5361	0.0176864	1.44612	up	No
11	CD82	0.0187547	1.90374	2.3839e-05	1.94609	up	Yes
6	C6orf58	2.44204e-05	3.06546	0.00222644	2.0862	up	No
X	USP51	2.44532e-05	-8.59671	0.000699973	-4.62676	down	No
8	COLEC10	2.49688e-05	3.53468	0.0401399	2.04262	up	No
22	KREMEN1	2.65205e-05	-4.32497	0.0356947	-1.87907	down	No
11	CNIH2	2.77953e-05	-2.69944	0.0115468	-2.00426	down	No
19	ZNF568	0.0120447	-1.43298	2.84603e-05	-1.86673	down	No
9	CDC14B	0.00147998	1.39773	2.86952e-05	1.88376	up	Yes
3	DUSP7	0.0017775	-1.42891	2.87732e-05	-1.9314	down	No
7	CYTH3	0.0108584	-1.43089	2.95411e-05	-1.81368	down	No
8	ZFPM2	5.78531e-05	-1.92437	2.96721e-05	-2.11986	down	No
11	SSH3	3.02607e-05	-3.34348	4.77171e-05	-2.64707	down	Yes
3	FHIT	3.06573e-05	-3.15972	0.00150892	-2.44036	down	No
17	HNF1B	0.00197239	-2.77465	3.10252e-05	-3.48289	down	No
6	EPB41L2	3.12931e-05	1.8368	4.72261e-05	1.94608	up	No
7	CAMK2B	0.00429798	-3.87645	3.17362e-05	-4.919	down	No
12	GABARAPL1	0.00637039	1.64989	3.22288e-05	1.91885	up	No
17	CBX2	0.00193013	-3.15832	3.2772e-05	-3.28496	down	No
1	XKR8	0.0256801	-1.44523	3.38164e-05	-1.9926	down	No
13	LECT1	3.42647e-05	2.8194	0.0100632	2.19836	up	No
5	FYB	3.47162e-05	5.82436	0.0117359	2.5209	up	No
17	KRT34	3.47162e-05	-2.53903	0.0147626	-1.91066	down	No
14	SALL2	3.54063e-05	-7.06673	0.0164795	-2.86113	down	No
19	PSG9	3.54236e-05	-1.9262	8.42049e-05	-2.19592	down	No
11	GRAMD1B	0.0237563	-1.72128	3.73866e-05	-2.21177	down	No
12	LETMD1	3.81963e-05	1.6065	0.00472608	1.54473	up	No
6	ZNF391	0.00343391	-4.08938	3.87688e-05	-6.1136	down	No
6	REPS1	0.0138603	1.6384	3.97645e-05	1.9473	up	No
22	CHEK2	3.99891e-05	1.95192	0.0270451	1.63937	up	No
9	RASEF	4.0837e-05	2.06341	0.0055405	1.73324	up	No
6	LIN28B	4.23101e-05	-2.48937	0.000132289	-2.25263	down	No
7	MRPS33	4.24976e-05	1.52681	0.028721	1.41111	up	No
6	RGS17	4.27228e-05	2.43072	0.000101271	2.55349	up	No
22	MCAT	4.40906e-05	1.64064	0.00107794	1.62509	up	No
7	SAMD9	4.90786e-05	-1.87678	4.45591e-05	-2.16324	down	No
22	NUP50	4.52714e-05	1.53678	0.0018959	1.6313	up	No
7	NDUFA5	4.55491e-05	1.51601	0.0106367	1.51673	up	No
4	RASL11B	4.57599e-05	-3.4718	9.62462e-05	-3.30472	down	No
8	LY96	0.00549395	2.24747	4.61799e-05	2.71678	up	No
11	RTN4RL2	9.54071e-05	-2.45358	4.69433e-05	-2.71864	down	No
1	GPR3	0.0015581	2.24446	4.69433e-05	2.5167	up	Yes
19	AC004076.9	0.029358	-1.38226	4.72261e-05	-1.92771	down	No
20	MYH7B	0.000177236	-1.75455	4.89105e-05	-2.18359	down	No
16	TSNAXIP1	0.00258165	-1.58733	4.94709e-05	-2.00425	down	No
7	NAT16	0.00139602	-3.88421	5.03161e-05	-4.39469	down	No
10	SPOCK2	0.000288089	3.02057	5.13363e-05	2.7605	up	No
18	CD226	5.14092e-05	2.10682	0.0450405	1.55361	up	No
9	RABGAP1	0.000477304	1.38408	5.38786e-05	1.79187	up	No
2	CCDC148	0.00094084	-1.72929	5.40916e-05	-2.21287	down	No
15	SQRDL	0.00723228	1.62959	5.67689e-05	1.92645	up	No
11	ANKRD42	5.76422e-05	-1.60901	0.00132948	-1.67999	down	No
22	TCF20	0.000987641	1.42373	5.85168e-05	1.69112	up	No
10	GOLGA7B	6.03743e-05	-3.59135	0.000291076	-3.10281	down	No
13	TBC1D4	6.16961e-05	2.9505	6.35338e-05	2.54758	up	Yes
13	KLF12	6.26973e-05	2.47665	0.00826779	1.77241	up	No
7	NAA38	6.36229e-05	1.55032	0.0144861	1.46751	up	No
6	TUBB2B	6.51433e-05	-2.37195	0.0337394	-1.79366	down	No
1	OR2W3	6.57281e-05	-3.15814	0.0155646	-1.90516	down	No
9	HAUS6	0.0224664	1.37165	6.70763e-05	1.8297	up	No
1	GBP4	6.72228e-05	-7.78588	0.0418764	-2.65535	down	No
7	PTPRN2	6.92553e-05	3.64382	0.000307381	2.50904	up	No
1	CSMD2	0.00128795	-2.46251	6.94004e-05	-3.55457	down	No
3	GPD1L	0.00300427	-1.48101	6.96706e-05	-1.77253	down	No
20	SPINT4	0.0032668	3.2336	7.07334e-05	4.48019	up	No
22	SELO	7.11298e-05	1.59065	0.00275006	1.55038	up	No
11	DDB2	0.00391413	-1.97508	7.29274e-05	-2.31518	down	No
9	TLR4	7.33848e-05	-2.06284	0.00553544	-2.063	down	No
7	IMMP2L	7.40069e-05	2.32435	0.000361148	1.93533	up	No
11	ZDHHC24	0.0132177	-1.51577	7.44132e-05	-1.92912	down	No
6	CD109	7.52994e-05	2.10563	0.0306191	1.55395	up	No
4	NKX3-2	0.0026169	-3.22718	7.79103e-05	-3.66537	down	No
3	HYAL2	0.0115962	-1.45803	8.06693e-05	-1.90529	down	No
17	ADORA2B	0.000736561	1.58306	8.06952e-05	1.8251	up	No
17	COL1A1	8.36812e-05	-3.6049	0.0259526	-1.95997	down	No
8	GEM	0.000922985	2.26333	8.74863e-05	2.55548	up	No
19	VSTM1	0.000860971	-4.74667	9.25148e-05	-5.64659	down	No
14	ARG2	0.00201818	-1.90135	9.28996e-05	-1.89883	down	No
22	RHBDD3	9.31265e-05	1.60351	0.0157873	1.45835	up	No
6	MAP3K5	0.00264263	1.76061	9.34069e-05	2.02317	up	No
9	CKS2	9.76167e-05	1.68717	0.0138266	1.59143	up	No
9	NCBP1	0.00828928	1.44015	0.00010232	1.79265	up	No
1	PDE4DIP	0.00010483	1.8	0.0214219	1.46183	up	No
18	RNF165	0.00382507	-2.81682	0.000106519	-3.28704	down	No
10	GATA3	0.000108572	-7.46071	0.000304778	-5.26181	down	No
3	CISH	0.00227875	-2.34255	0.000111523	-2.79081	down	No
2	CHCHD5	0.0136643	1.49122	0.000111746	1.84285	up	No
4	QRFPR	0.00011362	5.06294	0.0355687	2.53283	up	No
9	TOPORS	0.032384	1.24502	0.00011666	1.78239	up	No
15	SLC27A2	0.000117853	3.89045	0.00201415	3.04105	up	No
4	C4orf48	0.000285448	-2.02097	0.00011852	-2.0992	down	No
5	STC2	0.0025611	-1.69465	0.000119669	-1.72191	down	No
22	HSCB	0.000124243	1.64038	0.0012259	1.67238	up	No
17	WNK4	0.000124488	-3.05144	0.00935915	-2.08696	down	No
21	CYYR1	0.0189377	-3.65277	0.000124911	-5.71491	down	No
22	GUCD1	0.00656741	1.38977	0.000124976	1.72287	up	No
9	NMRK1	0.000127595	2.79182	0.0133609	1.89517	up	No
2	SP140	0.00035313	3.25303	0.000131773	2.93877	up	No
2	XIRP2	0.000132477	3.59513	0.000239488	2.96229	up	Yes
22	EP300	0.000133418	1.48278	0.00512247	1.4597	up	No
7	NDUFA4	0.0435896	-1.38393	0.000136769	-1.88883	down	No
12	ARHGEF25	0.000138712	-7.31728	0.03677	-2.78141	down	No
19	EPHX3	0.0156142	-2.45961	0.000140418	-2.96824	down	No
9	CEP78	0.000140742	1.65174	0.0446626	1.35404	up	No
18	RNF152	0.00117505	-2.65035	0.000144189	-2.32781	down	No
17	ZFP3	0.0436591	-1.71587	0.000144574	-2.31107	down	No
19	LGI4	0.000144615	4.6092	0.0159089	2.65401	up	No
7	IQUB	0.000148357	2.40105	0.0145472	1.91433	up	No
20	PREX1	0.0463305	1.59645	0.000150208	2.11344	up	No
18	FHOD3	0.000151645	1.93747	0.00574599	1.63946	up	No
6	DST	0.0121565	1.53145	0.000153495	1.76184	up	No
19	XRCC1	0.00264647	-1.56475	0.000154174	-1.87191	down	No
14	DAAM1	0.0152915	1.41312	0.000156602	1.8014	up	No
5	C5orf66	0.0017122	-1.87785	0.000159477	-2.01166	down	No
12	TFCP2	0.00477966	1.77117	0.000160507	2.0183	up	No
3	ZNF621	0.000243852	-1.59772	0.000161689	-1.6614	down	No
7	DYNC1I1	0.00240542	-2.81259	0.000164849	-2.83544	down	No
22	TRABD	0.00899148	1.52006	0.000168585	1.7688	up	No
22	PI4KA	0.000169199	1.44641	0.0270083	1.37208	up	No
10	CTNNA3	0.000171954	2.11404	0.00202524	1.97301	up	No
13	WDFY2	0.00241648	2.18269	0.000174688	2.28261	up	No
1	CD34	0.000175765	-3.05334	0.000973777	-2.61524	down	No
10	PIP4K2A	0.000178309	2.18808	0.00079544	1.71369	up	No
6	GRM1	0.00085943	3.58143	0.000178923	2.82373	up	No
17	KRT33B	0.00221444	-4.63292	0.000178923	-5.10158	down	No
6	PHF10	0.000536744	1.97728	0.000179031	2.00736	up	No
2	NFE2L2	0.000179947	1.47811	0.000229583	1.60126	up	No
13	ARGLU1	0.000893387	1.59171	0.000181644	1.76644	up	No
14	MMP14	0.000182008	-1.61826	0.00667025	-1.50239	down	No
22	NCAPH2	0.00018286	1.44708	0.00289394	1.50466	up	No
7	AOAH	0.00843591	2.09266	0.000186597	2.4223	up	No
5	SLC25A2	0.0320855	-2.74331	0.000186597	-4.75125	down	No
1	S1PR1	0.00768441	2.41801	0.000188452	2.96225	up	No
11	DCDC1	0.0226497	-2.36729	0.000191415	-3.24561	down	No
2	COBLL1	0.000462012	1.9413	0.000192759	2.00137	up	No
11	SPA17	0.00794082	-2.18914	0.000194882	-2.6231	down	No
16	CDH5	0.0349909	-3.09618	0.000196825	-5.29768	down	No
9	C9orf72	0.00721122	1.41016	0.000197915	1.68901	up	No
17	GRAPL	0.000197969	3.99942	0.0339623	2.27144	up	No
10	ABLIM1	0.00353372	1.32595	0.000201691	1.60186	up	No
16	NDRG4	0.000205415	-3.13746	0.0245934	-1.8668	down	No
17	ABCA10	0.00460725	2.04107	0.00020705	2.40413	up	No
22	LZTR1	0.00830044	1.33682	0.00020788	1.62434	up	No
3	RBMS3	0.00416514	-2.02821	0.000208739	-2.07259	down	Yes
19	MEIS3	0.00105612	-6.00318	0.000211792	-5.40484	down	No
9	EPB41L4B	0.0190096	1.60396	0.000218304	1.94976	up	No
2	RSAD2	0.0140621	-4.0048	0.000219097	-5.57227	down	No
19	IRF2BP1	0.00269811	-1.81058	0.000222995	-1.95932	down	No
1	HEYL	0.000761642	-6.27707	0.000223734	-5.62504	down	No
6	ECT2L	0.00641227	1.99955	0.000237255	2.14007	up	No
22	CRKL	0.000237884	1.45881	0.00426556	1.52257	up	No
10	DIP2C	0.0179209	-1.34913	0.000240174	-1.81116	down	No
1	NPPB	0.000241284	-6.94023	0.00787378	-3.62842	down	No
15	CIB2	0.000465299	-4.8833	0.00024444	-3.64607	down	No
22	ASCC2	0.000251715	1.6724	0.00204702	1.58609	up	No
21	AGPAT3	0.00025442	-1.54016	0.0113002	-1.43223	down	No
6	SLC18B1	0.000469177	1.65076	0.000254961	1.77643	up	No
11	SYT7	0.000353174	-4.66702	0.000256417	-3.49025	down	No
1	OR2L13	0.000730613	-2.0903	0.000256417	-2.52781	down	No
14	PROX2	0.000423572	2.15905	0.000256453	2.23332	up	No
9	KIF24	0.000259675	1.42456	0.00228913	1.52528	up	No
X	TREX2	0.00343398	-1.8067	0.000264205	-2.03686	down	No
16	MMP15	0.00880262	-2.71015	0.000266782	-2.86246	down	No
11	NLRP10	0.000266996	-3.65009	0.00168347	-2.31588	down	No
1	AKT3	0.000268712	-1.61426	0.00039647	-1.63914	down	No
19	SUPT5H	0.000268712	-1.52572	0.0165522	-1.45022	down	No
12	AGAP2	0.0304647	-2.59616	0.000269802	-3.39513	down	No
1	RPE65	0.00255913	4.74133	0.000270771	4.30846	up	No
9	C9orf85	0.000278927	1.86519	0.010006	1.62484	up	No
22	L3MBTL2	0.000279733	1.6708	0.00493381	1.58755	up	No
4	NAAA	0.001164	-1.63708	0.000284002	-1.8161	down	No
2	CHN1	0.001062	1.80873	0.000284561	1.92888	up	No
3	BSN	0.0202794	-1.70611	0.000299092	-2.38194	down	No
19	ZNF536	0.000300603	-3.37265	0.000835458	-2.98455	down	Yes
19	TMEM147	0.000303639	-1.86542	0.0352161	-1.5348	down	No
17	KRT16	0.00115031	-5.89257	0.000313585	-5.49415	down	No
9	CCDC171	0.00590053	1.62315	0.0003185	2.02829	up	No
22	UQCR10	0.0210601	1.33457	0.0003185	1.73163	up	No
1	MARK1	0.000319182	1.61002	0.00951363	1.56676	up	No
2	SIX3	0.0198224	-3.15472	0.000319579	-4.59572	down	No
5	KCNIP1	0.000328109	-4.49666	0.000517899	-4.04243	down	No
19	FIZ1	0.000330683	-1.75331	0.00836676	-1.59402	down	No
12	BTG1	0.00522574	1.72865	0.000335293	1.80267	up	Yes
5	PCDHB12	0.000336678	-6.08536	0.0150767	-3.03669	down	No
2	GAD1	0.000336678	1.78054	0.0235456	1.66835	up	No
20	CDH4	0.000338766	-7.05267	0.00258252	-4.3507	down	No
9	FANCC	0.000341085	1.79812	0.0292843	1.57055	up	Yes
7	SCRN1	0.000341099	-1.54656	0.00047696	-1.67394	down	No
6	RP1-102H19.8	0.000347675	-2.07629	0.000638009	-1.83608	down	No
13	ZIC2	0.000352354	2.1372	0.0196097	1.78826	up	No
16	ADCY9	0.000353134	-1.78899	0.025203	-1.61472	down	No
22	PISD	0.00671363	1.78714	0.000361108	1.84097	up	No
9	AK3	0.0141453	1.45702	0.000371402	1.70026	up	No
22	THOC5	0.00469833	1.44881	0.000379984	1.6897	up	No
12	TRPV4	0.0184914	-2.90211	0.000388694	-2.95258	down	No
2	RHOB	0.000390696	-2.09784	0.0403356	-1.8264	down	No
8	GSR	0.00287737	1.57937	0.000396101	2.00875	up	No
11	NLRX1	0.00678398	-1.84486	0.00039647	-2.10675	down	No
21	MX2	0.000401448	-6.20165	0.000692801	-4.45906	down	No
11	AP5B1	0.000402926	-1.57863	0.017423	-1.5119	down	No
7	SLC29A4	0.00423227	-3.04201	0.000403843	-3.4724	down	No
7	RHBDD2	0.00040477	-1.6764	0.00113275	-1.68089	down	No
8	KCNQ3	0.000426458	-5.70118	0.0105713	-3.624	down	No
22	MAFF	0.0277024	1.98971	0.000431625	2.64316	up	Yes
22	TAB1	0.000448173	1.46926	0.000621816	1.59664	up	No
9	DENND1A	0.00772487	1.4663	0.000448223	1.7905	up	No
4	NIPAL1	0.048104	1.71216	0.000454023	2.5495	up	No
2	MFF	0.000629236	1.39709	0.000459287	1.56856	up	No
10	ATRNL1	0.0462937	-1.34092	0.000459287	-2.02093	down	No
2	NXPH2	0.000469177	1.65415	0.00839947	1.80961	up	No
6	TFB1M	0.000470837	1.67153	0.0154119	1.56574	up	No
22	TOP3B	0.000471608	1.73508	0.00361625	1.6269	up	No
7	GGCT	0.0187547	-1.36486	0.000473445	-1.67367	down	No
20	SOGA1	0.000474493	-1.63575	0.0388369	-1.42362	down	No
7	MKLN1	0.000477304	1.77541	0.00777436	1.55485	up	No
15	C15orf59	0.00607345	-4.32863	0.000480492	-5.17562	down	No
10	LHPP	0.000490679	-2.04141	0.000673504	-2.46517	down	Yes
22	TOB2	0.000498569	1.59743	0.0105604	1.49086	up	No
8	MMP16	0.000517918	2.17063	0.00253209	1.71376	up	No
2	NAB1	0.0341436	1.59675	0.000518744	2.09081	up	No
X	KCND1	0.000528806	-4.26007	0.0148013	-2.14952	down	No
2	SOX11	0.00100734	-6.17668	0.000529304	-5.21235	down	No
19	A1BG	0.000544644	-2.82182	0.00451467	-2.6143	down	No
9	ZNF169	0.000556884	2.15821	0.00749149	1.7303	up	No
4	HPGD	0.000560677	4.09451	0.0377152	2.2776	up	No
7	FBXL18	0.0275401	-1.28419	0.000564487	-1.61264	down	No
1	SV2A	0.00607345	-2.28099	0.000574176	-2.17462	down	No
22	NOL12	0.00863226	1.70017	0.000575689	1.90139	up	No
22	TBC1D22A	0.00061315	1.839	0.00163455	1.75963	up	No
17	CBX4	0.00219965	-1.52162	0.000625911	-1.69968	down	No
7	AIMP2	0.0458136	-1.3535	0.000628786	-1.74531	down	No
13	DZIP1	0.0370708	1.39838	0.000643857	1.65679	up	No
6	MLLT4	0.0240392	1.39048	0.000644576	1.58238	up	No
12	EMP1	0.00475748	2.35251	0.000662242	2.48256	up	No
18	SLC14A2	0.00449993	2.60556	0.000701916	2.35196	up	No
2	ANKRD36C	0.00750329	2.0531	0.00070207	2.01153	up	No
13	DIAPH3	0.00340615	1.90342	0.000709632	1.89596	up	No
3	ESYT3	0.0424353	-1.64111	0.000715764	-2.41668	down	No
8	MROH6	0.0226766	-1.8836	0.000725054	-2.15944	down	No
19	PPM1N	0.0312389	-2.2329	0.000729281	-2.69449	down	No
22	ST13	0.00182122	1.43841	0.000731447	1.62825	up	No
19	ZNF579	0.000741386	-1.89061	0.0161996	-1.64076	down	No
7	CDK14	0.0142237	1.66263	0.000745099	1.64139	up	No
22	TMEM184B	0.0112204	1.50349	0.00074971	1.6365	up	No
19	EID2B	0.000753415	-1.81541	0.00418604	-1.75775	down	No
2	USP37	0.000761642	1.38992	0.0456089	1.33875	up	No
7	YKT6	0.00576827	-1.51435	0.000771126	-1.78584	down	No
1	ILDR2	0.00192758	-4.07466	0.000776056	-3.23987	down	No
17	CTD-2267D19.3	0.0430446	-1.7642	0.000776056	-2.31908	down	No
7	ITGB8	0.00528656	-4.75922	0.000784637	-4.66804	down	No
8	RSPO2	0.000812849	3.62373	0.0135346	2.60535	up	No
13	NALCN	0.00348213	2.27653	0.000823867	2.31439	up	No
6	HIVEP2	0.0171654	2.05075	0.000827036	2.08989	up	No
9	TJP2	0.00708927	1.76072	0.000853004	1.96097	up	No
22	SCO2	0.000865265	1.48044	0.00513002	1.64436	up	No
2	METAP1D	0.0128347	1.69176	0.00087795	1.7769	up	No
9	ISCA1	0.000887568	1.64686	0.00653496	1.60533	up	No
1	NID1	0.0480653	-1.49476	0.000918992	-1.84741	down	No
22	PPM1F	0.000922985	1.52934	0.0354553	1.43636	up	No
12	STAT6	0.000932243	1.5229	0.00768333	1.50163	up	No
11	MCAM	0.0217474	-2.21961	0.000934548	-2.35988	down	No
X	ARHGAP6	0.00339935	1.61094	0.000940038	1.99005	up	No
9	DENND4C	0.00094084	1.39733	0.00398775	1.51836	up	No
10	C10orf35	0.00112953	-6.07103	0.000953983	-4.88993	down	No
9	CORO2A	0.000981076	-2.95741	0.0344895	-1.86494	down	No
7	GUSB	0.0264451	-1.50241	0.000989695	-1.74387	down	No
12	PAWR	0.00100734	-1.60523	0.0477423	-1.33668	down	No
19	KLC3	0.00102349	-2.53144	0.00616673	-2.05843	down	No
19	C2CD4C	0.00185478	-3.718	0.00103305	-2.76439	down	No
20	DZANK1	0.00103878	-1.40677	0.00517718	-1.61316	down	No
19	HSPBP1	0.00104765	-1.69202	0.0364712	-1.49346	down	No
9	RFX3	0.00105472	1.57057	0.00172837	1.78096	up	No
1	CDK18	0.00513259	-4.44576	0.00106645	-4.32802	down	No
22	SMDT1	0.00224158	1.54537	0.0011005	1.6612	up	No
22	CBX6	0.00148401	1.39513	0.00110144	1.58453	up	No
16	LPCAT2	0.00184541	-1.59395	0.00110965	-1.68863	down	No
17	NOTUM	0.0166348	-2.98528	0.00110965	-3.17083	down	No
2	DOCK10	0.00353231	2.05286	0.00111531	2.00592	up	No
18	NPC1	0.018997	1.76682	0.00112241	1.68535	up	No
3	ABI3BP	0.0177441	1.4195	0.00112518	1.7657	up	No
11	F2	0.00115733	-2.57095	0.00183817	-2.14285	down	No
19	LENG9	0.00202129	-2.06123	0.00117214	-2.04376	down	No
19	CLPTM1	0.00117452	-1.5211	0.0043975	-1.54692	down	No
12	RASSF3	0.0239464	1.3855	0.00118562	1.74282	up	No
10	AFAP1L2	0.00119444	-3.05524	0.0268806	-2.14695	down	No
19	LRFN3	0.0105437	-1.70519	0.00119465	-1.82325	down	No
4	KCNIP4	0.00119917	1.76818	0.00193475	2.1166	up	No
10	NAMPTL	0.00120104	1.58437	0.00349114	1.82508	up	No
22	TNFRSF13C	0.00120282	2.04331	0.0185751	1.91152	up	No
12	KLRC2	0.00121824	5.94159	0.0313638	3.08541	up	No
9	FAM129B	0.0012991	1.45301	0.0194608	1.45654	up	No
13	SLITRK5	0.00224158	2.18791	0.00132948	2.12596	up	No
5	PCDHB10	0.0357004	-3.22674	0.00132948	-4.13051	down	No
10	HTRA1	0.0414203	-2.03597	0.00133253	-2.58719	down	No
19	VSIG10L	0.00217136	-1.74764	0.00133709	-1.83751	down	No
6	TRERF1	0.00135482	1.49902	0.0157301	1.66828	up	No
7	CEP41	0.00136126	1.44189	0.00653496	1.48851	up	No
2	GDF7	0.0114654	-4.09388	0.00136419	-4.48467	down	No
4	AP1AR	0.00137995	1.59692	0.0384147	1.44119	up	No
9	ASS1	0.0151362	-3.11133	0.00138723	-2.50397	down	No
14	AL117190.3	0.00227875	-5.54055	0.00138728	-4.68422	down	No
17	SLC9A3R1	0.00139341	-1.87912	0.00657396	-1.64497	down	No
10	C10orf11	0.00139651	-2.0899	0.00455149	-1.94634	down	No
8	ASPH	0.017281	1.66096	0.00142598	1.88848	up	No
8	TOX	0.0380895	1.82432	0.0014437	2.2289	up	No
22	TRMU	0.00144703	1.6036	0.00715626	1.55861	up	No
9	FRMD3	0.00144964	2.14052	0.0355887	1.69167	up	No
5	PCDHB7	0.00908725	-4.29039	0.00146105	-4.6291	down	No
X	IL2RG	0.00146343	-4.66268	0.0201678	-3.15118	down	No
9	MELK	0.00490783	1.41847	0.00146852	1.57917	up	No
19	NOSIP	0.00147108	-1.54729	0.00640048	-1.54646	down	No
13	SERPINE3	0.00149198	1.91685	0.0122844	1.77753	up	No
17	HOXB2	0.00168488	-5.76612	0.00150021	-4.64437	down	No
22	RBFOX2	0.0060145	1.54799	0.00150483	1.59176	up	No
6	RRAGD	0.00153471	-3.77484	0.0155832	-2.43266	down	No
8	INTS10	0.00153858	1.45532	0.00561199	1.50452	up	No
2	CTNNA2	0.00153946	-1.86023	0.0479968	-1.57045	down	No
6	OR5V1	0.00154988	-5.60065	0.00720037	-3.71013	down	No
3	ATP2C1	0.0236496	1.28565	0.00155406	1.51247	up	No
4	GPRIN3	0.00641327	4.60082	0.00159824	4.36258	up	No
9	SPIN1	0.00160054	1.41643	0.0487851	1.34183	up	No
12	LUM	0.0460359	-3.24067	0.00160982	-4.58247	down	No
14	LGMN	0.00161111	-2.63716	0.010069	-1.74974	down	No
22	TSPO	0.0237632	1.29469	0.00165521	1.63952	up	No
3	PPARG	0.00545564	2.3669	0.00165989	2.33865	up	No
11	CDK2AP2	0.00166124	-2.21066	0.031419	-1.64236	down	No
1	GSTM2	0.0132596	-2.79488	0.00167529	-3.76295	down	No
7	VWDE	0.00614252	3.27748	0.00167736	3.1888	up	No
8	CA13	0.0339553	1.45424	0.00170037	1.69518	up	No
19	SHANK1	0.00173104	-4.6279	0.00563669	-3.38294	down	No
1	PODN	0.00177482	-5.67616	0.00350164	-4.14166	down	No
22	POLR2F	0.00179745	1.54027	0.00638776	1.60663	up	Yes
22	RANBP1	0.00181186	1.52436	0.0185751	1.54815	up	No
7	METTL2B	0.0113021	1.42985	0.00181942	1.61426	up	No
9	SPTLC1	0.00184104	1.71541	0.0391815	1.45133	up	No
10	OBFC1	0.0105934	1.70242	0.00190437	1.84421	up	No
1	KIAA1522	0.00191786	-2.47951	0.0300586	-1.69801	down	No
7	MPLKIP	0.0472468	-1.28942	0.00192152	-1.6769	down	No
16	HSD11B2	0.0291811	-1.6254	0.00192781	-1.93287	down	No
17	C1QTNF1	0.0260145	2.67001	0.00195479	2.28398	up	No
6	SMPDL3A	0.0332424	1.51788	0.00197359	1.92852	up	No
3	C3orf55	0.010968	-2.45785	0.00199419	-2.90083	down	No
12	IGF1	0.00201711	2.83018	0.0189195	2.2742	up	No
2	HNRNPA3	0.0202088	1.29392	0.00202121	1.58202	up	No
22	RNF185	0.00464102	1.48742	0.00207305	1.59667	up	No
14	FRMD6	0.0384883	-1.79795	0.00207516	-1.68849	down	No
22	FAM118A	0.0159637	1.42859	0.00207656	1.61452	up	No
7	AQP1	0.00209748	-5.60438	0.00412036	-4.11366	down	No
2	SPOPL	0.00210634	1.43769	0.0290975	1.42167	up	No
19	ZNF260	0.0121105	-1.5004	0.0021179	-1.70206	down	No
10	MYPN	0.00213273	2.7165	0.025182	1.80603	up	No
17	RP11-159D12.5	0.00961896	1.61774	0.00213345	1.68204	up	No
22	HIC2	0.0317953	1.4134	0.00214227	1.62626	up	No
19	C19orf73	0.00216148	-3.66877	0.0130266	-2.74679	down	No
1	ZNF496	0.0133695	-1.31448	0.00217096	-1.52157	down	No
3	VILL	0.00283031	-3.33966	0.00218694	-3.43844	down	No
9	NXNL2	0.0123934	1.65374	0.00218811	1.80307	up	No
19	RTN2	0.00221428	-2.93978	0.00722923	-2.24465	down	No
7	SRCRB4D	0.00796816	-2.8898	0.00223212	-2.66495	down	No
8	HEY1	0.00223702	2.46547	0.0214212	1.85927	up	No
19	ZBTB32	0.0136597	-2.35817	0.00223905	-2.45418	down	No
7	BAZ1B	0.00224062	-1.46011	0.0053346	-1.52352	down	No
7	ZNF92	0.0205454	-1.49045	0.00226012	-1.66758	down	No
8	SLC39A4	0.0023051	-2.58983	0.0232216	-1.62657	down	No
2	ZDBF2	0.00237888	1.40238	0.0123754	1.41704	up	No
16	RHBDF1	0.00240329	1.36841	0.0155381	1.40954	up	No
X	SYTL4	0.00242049	1.51184	0.0108221	1.62666	up	No
1	TARBP1	0.0146732	-1.33331	0.00243893	-1.57653	down	No
17	SPATA20	0.00245922	-1.66433	0.0184293	-1.45859	down	No
7	COG5	0.00246752	1.61053	0.0446626	1.42512	up	No
6	AL033381.1	0.00247752	-5.18642	0.00885499	-3.60105	down	No
22	PPIL2	0.00251065	1.44401	0.0234068	1.39975	up	No
6	ABRACL	0.020797	1.38152	0.00254836	1.68303	up	No
22	SAMM50	0.00257956	1.39629	0.00460317	1.5102	up	Yes
2	ORMDL1	0.0026383	1.34182	0.00575626	1.51208	up	No
9	GNAQ	0.0180584	1.44	0.00264054	1.68593	up	No
19	ZNF30	0.00264936	-1.88736	0.0062813	-1.86504	down	No
12	BCL7A	0.00269993	-1.7	0.0450783	-1.44794	down	No
9	ERCC6L2	0.0033258	1.47375	0.00270509	1.56338	up	No
19	SDHAF1	0.0045232	-1.95926	0.00276587	-2.01145	down	No
12	ATF1	0.00310562	1.37666	0.00281367	1.51919	up	No
13	IL17D	0.00340026	-1.47884	0.00286174	-1.61491	down	No
1	RUNX3	0.00286322	-3.22066	0.031616	-2.15976	down	No
13	NDFIP2	0.0475553	1.5846	0.00289046	1.95539	up	No
22	RBX1	0.0365319	1.27571	0.00289768	1.63413	up	No
7	PURB	0.0167605	-1.41496	0.00298335	-1.7386	down	No
22	MIEF1	0.00298444	1.47267	0.0122537	1.58919	up	No
22	PKDREJ	0.00300293	2.76032	0.0111584	2.37099	up	No
1	LEMD1	0.00305661	-4.35916	0.0114135	-3.12805	down	No
2	PPP1R1C	0.00308936	2.92936	0.0176404	2.30625	up	No
22	PACSIN2	0.00371173	1.68364	0.00309358	1.68232	up	No
11	C11orf74	0.0031648	-1.73519	0.0155381	-1.64315	down	No
7	ZNF736	0.0142429	-1.33344	0.00319767	-1.50921	down	No
11	SMPD1	0.00320135	-2.06519	0.0355206	-1.54655	down	No
16	GPR56	0.00601491	1.9641	0.00323203	2.13978	up	No
9	NOL8	0.00325395	1.53228	0.00724586	1.62041	up	No
22	SMARCB1	0.00330412	1.56095	0.0206821	1.45502	up	No
3	ARPP21	0.00330619	3.30331	0.0477856	2.0735	up	No
22	DESI1	0.0165154	1.60829	0.0033762	1.77273	up	No
18	RIOK3	0.00339935	1.32926	0.0434044	1.3815	up	No
13	TPP2	0.00348757	1.51005	0.0116795	1.49616	up	No
19	ZNF792	0.026769	-2.35081	0.00356725	-2.19253	down	No
12	TUBA1A	0.00357166	-2.26821	0.0148761	-1.9224	down	Yes
3	COLQ	0.00512764	-1.71662	0.003585	-2.29695	down	No
7	CASD1	0.00361627	1.45843	0.00794561	1.48045	up	No
10	HMX2	0.00901311	-2.85806	0.00365142	-2.1477	down	No
4	HSD17B11	0.00365908	2.23591	0.00508525	1.67001	up	No
7	SP4	0.03868	-1.55906	0.00369097	-1.8945	down	No
4	SGCB	0.0173284	-1.38963	0.00370901	-1.56058	down	No
9	VLDLR	0.0060145	-2.04742	0.00381142	-1.93327	down	No
1	SLC25A34	0.00382513	-2.49053	0.00452211	-2.45044	down	No
22	UFD1L	0.00382947	1.506	0.00856359	1.49961	up	No
11	CASP12	0.0106833	-3.91818	0.00393313	-3.86238	down	No
10	SLC29A3	0.00641839	-4.02638	0.00402863	-3.84416	down	No
17	TLCD2	0.00404361	-3.16609	0.0292623	-2.29782	down	No
6	CENPQ	0.00409429	1.34086	0.0158984	1.41209	up	No
1	C1orf110	0.00411366	1.8839	0.0219943	1.66445	up	No
22	FBXO7	0.0336901	1.28386	0.004157	1.54065	up	No
7	RASA4B	0.00416237	-3.09227	0.00760421	-2.53383	down	No
22	PEX26	0.00982124	1.34168	0.00418911	1.5049	up	No
17	ACE	0.00434185	-4.79423	0.0116229	-3.52858	down	No
20	SNPH	0.034938	-1.59145	0.00435214	-1.85959	down	No
6	PTPRK	0.0134472	1.63393	0.0043915	1.66801	up	No
14	BEGAIN	0.0430198	-2.15052	0.00439805	-2.39882	down	No
19	CPT1C	0.029178	-1.57821	0.00448053	-1.81265	down	No
21	SPATC1L	0.0111731	-1.59309	0.00448516	-1.70681	down	No
14	SAMD15	0.00673434	-1.73886	0.00450033	-1.8589	down	No
13	CARS2	0.0145033	1.69155	0.00450271	1.76963	up	No
22	EIF3D	0.0349244	1.49268	0.00456342	1.68585	up	No
15	CASC4	0.00468203	1.53251	0.0155932	1.47027	up	No
2	CCDC93	0.00472923	1.59426	0.018883	1.53286	up	No
2	FAHD2A	0.00476308	1.46532	0.0145821	1.46871	up	No
18	MC5R	0.00477514	-4.73472	0.038714	-2.90372	down	No
4	TNIP3	0.00506812	3.42121	0.00487905	3.35275	up	No
22	MTMR3	0.0132185	1.71535	0.00487905	1.66198	up	No
22	TTC38	0.00721588	1.51249	0.00491642	1.53651	up	No
4	SHROOM3	0.00492504	-1.45618	0.00537686	-1.54492	down	No
22	LDOC1L	0.00492504	1.44961	0.00898189	1.49874	up	No
1	TNFRSF25	0.00584946	-1.93108	0.00493113	-1.70884	down	No
7	WIPF3	0.0115902	-2.43595	0.00499384	-2.63435	down	No
21	NDUFV3	0.0271371	-1.3576	0.00499798	-1.52683	down	No
16	KDM8	0.00503647	-1.46896	0.047166	-1.39867	down	No
6	OPN5	0.00504793	3.88485	0.0088575	3.27708	up	No
5	PCDHB8	0.00505424	-4.94128	0.0160984	-3.41449	down	No
19	ZBTB45	0.00507897	-1.55415	0.00627891	-1.6035	down	No
15	CEP152	0.0280108	1.40388	0.0050916	1.52864	up	No
9	SECISBP2	0.00515863	1.80092	0.035035	1.51233	up	No
10	DNAJC12	0.0117699	-2.53065	0.00517119	-2.37308	down	No
1	PIK3C2B	0.00531808	2.96445	0.00520849	2.51101	up	No
7	CCT6A	0.0267537	-1.45324	0.00521515	-1.70567	down	No
16	PRSS27	0.0287636	-2.11992	0.00525405	-2.66021	down	No
1	TLR5	0.00796816	-3.83057	0.00530016	-3.66474	down	No
19	HNRNPUL1	0.00531162	-1.43748	0.0128143	-1.47149	down	No
2	ITGA6	0.00535036	1.72744	0.0346867	1.60935	up	No
19	ATP1A3	0.00538381	-3.9903	0.00669542	-2.44821	down	No
2	PID1	0.00542212	2.05386	0.00885499	1.893	up	No
11	CXCR5	0.0212599	-2.39048	0.00549126	-2.83185	down	No
22	BCL2L13	0.00656601	1.47531	0.0055659	1.54259	up	No
22	HIRA	0.00563077	1.65655	0.0102153	1.60154	up	No
19	LENG1	0.00563077	-1.66253	0.0425368	-1.49527	down	No
22	RRP7A	0.0193558	1.5365	0.00563304	1.72223	up	No
11	KCTD21	0.00569647	-1.68007	0.0330359	-1.63765	down	No
22	SLC25A17	0.00584412	1.78708	0.0318723	1.57798	up	No
14	CRIP2	0.0183546	-2.04869	0.00588415	-1.91588	down	No
1	TUFT1	0.00912004	-1.70565	0.00589008	-1.82105	down	No
22	LRP5L	0.0163945	1.95277	0.0059133	1.99213	up	No
4	STIM2	0.0440387	1.29779	0.0059133	1.50581	up	No
2	WDPCP	0.00593662	-1.42266	0.0132499	-1.47548	down	No
22	NDUFA6	0.00609156	1.40923	0.0136989	1.48066	up	No
9	RXRA	0.0491749	1.38002	0.00612087	1.49314	up	No
2	COA5	0.00712388	1.37704	0.00615191	1.49947	up	No
9	CDC37L1	0.00921234	1.39828	0.00616772	1.52006	up	No
2	CWC22	0.0291387	1.36674	0.00619224	1.50931	up	No
16	RP11-505K9.4	0.0205424	-1.49742	0.00636298	-2.36832	down	No
19	TBCB	0.00646791	-1.5165	0.0393756	-1.45203	down	No
13	TEX30	0.0370772	1.36215	0.00658533	1.53489	up	No
22	DRG1	0.00665006	1.50028	0.0100632	1.53992	up	No
19	CD33	0.00727711	-4.61424	0.00688644	-3.85493	down	No
6	STX7	0.013677	1.39506	0.00712594	1.51883	up	No
1	ARHGAP29	0.0168577	1.5178	0.00714051	1.53956	up	No
19	FCHO1	0.00728128	-2.5296	0.00790731	-2.41766	down	No
X	FGF13	0.00993875	-2.54151	0.00735286	-2.31795	down	No
9	FOCAD	0.016463	1.45007	0.0074614	1.52001	up	No
19	ZNF726	0.0368312	2.64855	0.00750798	2.75132	up	No
X	CSAG1	0.0146443	-4.12254	0.0075258	-3.78826	down	No
22	PHF5A	0.0199113	1.48848	0.0075702	1.67083	up	No
2	CCL20	0.0356753	2.319	0.00758566	2.5603	up	No
12	PARP11	0.00761892	-2.33459	0.0414234	-1.97161	down	No
21	SMIM11	0.0076461	-1.50284	0.0306959	-1.4635	down	No
15	ST8SIA2	0.00771329	-4.45732	0.0447743	-2.85196	down	No
3	CBLB	0.0133681	1.49801	0.00772807	1.61247	up	No
1	NBPF1	0.0410076	-1.397	0.00773849	-1.59619	down	No
9	PSAT1	0.00776546	1.64281	0.048673	1.49068	up	No
8	IKBKB	0.00786733	1.48687	0.0457581	1.41385	up	No
6	NHSL1	0.0119435	1.76102	0.00805884	1.76975	up	No
1	HIST2H2AB	0.0330073	-1.59202	0.00814367	-1.6858	down	No
X	PDZD4	0.0491154	-2.27018	0.0081602	-2.36992	down	No
7	PAXIP1	0.00828128	1.37467	0.0299782	1.40008	up	No
2	WDSUB1	0.00830044	1.69184	0.0113196	1.70514	up	No
4	INPP4B	0.0241965	2.4057	0.00836906	2.24146	up	No
22	RPS19BP1	0.013585	1.53688	0.00839947	1.64548	up	No
8	SLC45A4	0.00905315	-1.77067	0.00842765	-1.59984	down	No
22	DDX17	0.00951627	1.37389	0.00870584	1.48616	up	No
7	AMZ1	0.0362203	-1.4595	0.00876338	-1.59142	down	No
7	UBE2H	0.00912508	1.41214	0.00879557	1.60367	up	No
22	ZBED4	0.00880262	1.48555	0.0277121	1.45751	up	No
2	INPP1	0.00885129	1.74068	0.00920005	1.77233	up	No
1	FAM110D	0.00888384	-3.98937	0.0155932	-3.06439	down	No
13	RBM26	0.0142237	1.54041	0.00888543	1.57656	up	No
22	YWHAH	0.0106563	1.3362	0.00901904	1.54366	up	No
19	SAE1	0.00915141	-1.34998	0.0233705	-1.39807	down	No
10	AKR1C4	0.00917658	3.95715	0.0314389	2.98266	up	No
2	2020-03-07	0.00939302	1.55492	0.0183799	1.52175	up	No
9	CAAP1	0.0178937	1.4382	0.00940368	1.48915	up	No
21	MORC3	0.0094148	-1.4752	0.0206017	-1.46187	down	No
2	DNAJC10	0.00947133	1.41765	0.029146	1.44861	up	No
8	CTHRC1	0.00952144	-1.89469	0.0471608	-1.681	down	No
17	SLC47A2	0.00960975	2.22769	0.0280877	1.92052	up	No
6	SASH1	0.0152853	1.44436	0.00961197	1.51754	up	No
19	IRF3	0.009799	-1.49288	0.041667	-1.43026	down	No
9	KDM4C	0.00985575	1.47271	0.0278709	1.46381	up	No
8	PLAT	0.0145387	1.71296	0.0105117	1.76297	up	No
19	ZSWIM4	0.012853	1.41384	0.0107132	1.46288	up	Yes
X	KAL1	0.0108584	-1.50831	0.0133654	-1.59126	down	No
22	BRD1	0.011084	1.64822	0.0415064	1.46076	up	No
4	ELOVL6	0.0325771	1.65536	0.0118996	1.70748	up	No
22	GRAMD4	0.0119093	-1.91599	0.0409538	-1.74202	down	No
1	TOMM40L	0.0155611	-1.40158	0.0119949	-1.54365	down	No
7	ACTB	0.0159637	-1.49813	0.0123823	-1.59096	down	No
2	ATF2	0.012579	1.34779	0.0497894	1.37171	up	No
22	XRCC6	0.021566	1.40455	0.0126684	1.58046	up	No
2	UBE2E3	0.0303097	1.53364	0.0126873	1.56734	up	No
11	SPTBN2	0.0127311	-1.5748	0.033681	-1.4755	down	No
22	UBE2L3	0.0264451	1.54341	0.012963	1.61735	up	No
6	SHPRH	0.0130011	1.3639	0.0213274	1.42166	up	No
X	RGAG1	0.0354467	2.06556	0.013331	2.20161	up	No
2	KIAA1715	0.0134885	1.39455	0.0403757	1.37078	up	No
13	TGDS	0.037684	1.49584	0.0135095	1.60319	up	No
22	DDT	0.04868	1.4085	0.0136344	1.52065	up	No
17	YBX2	0.0136643	-4.11572	0.0181163	-3.13789	down	No
11	CDKN1C	0.014097	-3.81352	0.0325298	-2.7336	down	No
11	PKP3	0.0142781	-1.56851	0.031972	-1.58839	down	No
6	KPNA5	0.0487905	1.35772	0.0143053	1.46971	up	No
19	GYS1	0.0143075	-1.4275	0.0428691	-1.37931	down	No
2	METTL21A	0.0143119	1.43029	0.0194915	1.48361	up	No
10	ELOVL3	0.0395008	-2.5698	0.0143637	-2.57255	down	No
15	SPINT1	0.047934	-3.12122	0.0144737	-3.27303	down	No
1	C1orf145	0.0365319	-2.69477	0.014884	-2.6703	down	No
22	CSNK1E	0.0153176	1.60487	0.0183799	1.59951	up	No
2	PTPN4	0.0159628	1.33421	0.0465795	1.36358	up	No
X	CASK	0.0478073	1.21668	0.0161916	1.42122	up	No
22	PMM1	0.0311631	1.43961	0.0163743	1.49736	up	No
4	WDR17	0.0166108	1.72483	0.0175917	1.67519	up	No
19	SLC7A10	0.0170374	-4.02408	0.0178373	-3.32061	down	No
9	C9orf41	0.017353	1.65478	0.0309943	1.66013	up	No
11	C11orf35	0.0456816	-2.80979	0.0178397	-2.55768	down	No
11	CHST1	0.030932	-3.61893	0.0179375	-3.31784	down	No
9	FAM219A	0.0180517	1.67142	0.0331066	1.54254	up	No
15	FRMD5	0.0181855	1.7089	0.0288532	1.66904	up	No
21	N6AMT1	0.0461537	-1.49153	0.0182001	-1.51017	down	No
7	GATSL2	0.0186153	-2.04431	0.0364953	-1.92336	down	No
2	MYT1L	0.0475553	1.95324	0.0186913	1.84661	up	No
6	HSF2	0.0467386	1.32173	0.0186915	1.40709	up	No
1	C1orf63	0.0285018	1.41548	0.0188748	1.51533	up	No
22	ZC3H7B	0.0205585	1.47028	0.0189943	1.41864	up	No
7	ARMC10	0.0190096	1.46237	0.03928	1.45694	up	No
7	PHF14	0.0192141	-1.36341	0.0219149	-1.4358	down	No
2	HPCAL1	0.0193723	2.129	0.0198097	1.89481	up	No
17	MMD	0.0471852	1.65507	0.0194705	1.62224	up	No
8	GPR124	0.0196007	-3.59431	0.0446626	-2.87804	down	No
4	C4orf45	0.0209118	-1.8166	0.0201888	-1.80876	down	No
7	CYCS	0.0419828	-1.30895	0.020211	-1.62764	down	No
9	IPPK	0.0203305	1.79726	0.0218726	1.66409	up	No
22	CERK	0.0300671	1.38603	0.0204271	1.4476	up	No
7	TBXAS1	0.0206088	1.75605	0.0463505	1.59893	up	No
2	ACVR1	0.0398483	1.34731	0.0206821	1.4453	up	No
22	APOL1	0.0470228	-2.51483	0.0221869	-2.08065	down	No
11	ZC3H12C	0.022554	1.61146	0.0474652	1.59765	up	No
11	TRIM66	0.0333469	1.39928	0.022658	1.52107	up	No
4	KIAA0922	0.0227994	-1.45107	0.0310501	-1.41401	down	No
X	CCNB3	0.0228769	-1.89427	0.0312491	-1.72435	down	No
17	PRPSAP2	0.0232895	1.35728	0.0489957	1.38104	up	No
19	ZNF460	0.0318883	-1.42049	0.023352	-1.48991	down	No
9	SAPCD2	0.0236555	-1.36592	0.045007	-1.40288	down	No
X	MAGEA3	0.0257219	-3.71259	0.0238859	-3.15985	down	No
9	TUSC1	0.0436591	1.36389	0.0241265	1.56678	up	No
19	AP2A1	0.0245649	-1.53275	0.0443753	-1.46542	down	No
6	FBXO30	0.0409034	1.4768	0.025203	1.72941	up	No
6	CYB5R4	0.0256801	1.33467	0.0479396	1.35667	up	No
13	RGCC	0.0355593	2.10624	0.0257455	1.96289	up	No
19	URI1	0.0278935	-1.39722	0.0456524	-1.40509	down	No
2	IL1RL2	0.0285472	3.00826	0.040184	2.63183	up	No
10	C10orf55	0.0329237	2.18065	0.0300184	2.13593	up	No
3	LNP1	0.0300671	1.3745	0.0426561	1.47721	up	No
9	ANP32B	0.0495654	1.43711	0.0306959	1.48109	up	No
8	DENND3	0.0333917	1.60187	0.0313638	1.59094	up	No
19	HSH2D	0.0313681	2.94592	0.0350725	2.5193	up	No
19	ZSCAN22	0.0435214	-1.35186	0.0327095	-1.44479	down	No
19	DEDD2	0.0411394	-1.37674	0.0334395	-1.51544	down	No
6	SNX9	0.0347301	1.6457	0.0337892	1.46904	up	No
22	HMGXB4	0.0339132	1.55429	0.0367193	1.49439	up	No
6	TBPL1	0.0339638	1.37979	0.036408	1.39262	up	No
2	NIF3L1	0.0397504	1.27552	0.0356803	1.40437	up	No
2	HNMT	0.0367972	1.92453	0.038241	1.85904	up	No
16	CCDC113	0.0374793	-2.07542	0.0404593	-2.02829	down	Yes
17	TNK1	0.0417101	-1.5879	0.0403669	-1.63442	down	No
2	CMPK2	0.0423076	-3.31248	0.0450881	-2.89667	down	No
10	NSUN6	0.0495041	1.50091	0.0438073	1.43302	up	No
19	LSM4	0.0454125	1.26419	0.0470783	1.35952	up	No

## Sheet: CIC associated DE genes (IDH1-R
		F8-A2 vs F8		F8-H9 vs F8
Chromosome	Gene Name	q-value	Fold Change	q-value	Fold Change	Direction	DE in ODGs
16	MMP2	0	10.5656	6.96383e-39	3.3392	up	No
17	NXN	0	-16.3377	4.78154e-28	-2.29678	down	No
X	NHS	3.0856e-150	-5.76532	5.88406e-76	-5.06491	down	No
1	NFIA	5.47972e-88	3.19665	1.40753e-137	4.26533	up	No
1	SERINC2	4.26799e-135	-5.73438	7.82605e-19	-2.02011	down	No
19	MYADM	2.00356e-130	-41.9106	0.00733346	-1.46147	down	No
1	IGFN1	1.97519e-119	22.9726	1.58613e-29	4.47138	up	No
10	GFRA1	1.22984e-117	-4.47457	1.80567e-08	-1.57513	down	No
11	CREB3L1	1.39199e-87	3.94405	1.0445e-109	4.54014	up	Yes
1	DNAJC6	6.30827e-99	-2.81383	8.19738e-25	-1.8457	down	Yes
X	PAK3	5.74999e-92	4.29008	1.64766e-08	1.64673	up	No
3	TMEM108	7.31286e-92	-3.87305	8.01913e-11	-1.54926	down	No
7	TMEM178B	1.68402e-87	-3.77611	0.000101586	-1.4758	down	No
5	ADCY2	3.86279e-59	3.80816	6.36647e-78	4.32592	up	No
9	TLR4	1.67199e-77	-7.44112	3.81661e-06	-2.11524	down	No
3	ETV5	2.56864e-77	3.35124	1.7679e-69	3.07087	up	Yes
5	CAMK2A	1.57674e-68	4.84428	2.19669e-29	3.18441	up	No
1	LPAR3	3.63891e-67	4.05486	3.41507e-37	2.69099	up	No
5	IL31RA	1.36612e-66	3.64213	7.13487e-58	3.30128	up	No
18	ANKRD30B	1.3807e-65	-4.43845	1.14019e-13	-2.22258	down	No
X	DOCK11	1.9771e-63	3.52206	6.62048e-07	1.67696	up	No
16	CDH8	1.26372e-61	-13.0715	2.94908e-15	-3.13146	down	No
14	TRIM9	5.09262e-59	10.4478	3.99977e-20	3.69382	up	No
12	CNTN1	7.0722e-07	1.79729	2.71511e-57	4.20981	up	No
1	SLC44A5	1.39779e-55	9.60176	9.72265e-13	2.90696	up	No
6	ALDH5A1	1.79444e-38	-3.41517	2.17628e-55	-4.04347	down	No
12	PPM1H	5.9739e-55	-2.16483	7.15404e-28	-1.79302	down	No
1	PIK3C2B	2.36858e-54	3.95099	2.29822e-24	3.01302	up	No
9	FIBCD1	1.87357e-53	3.20671	4.44393e-25	2.26145	up	No
11	PRR5L	2.5379e-18	-1.81322	9.96005e-53	-2.84295	down	No
13	COL4A1	6.08357e-51	-2.79276	3.44246e-05	-1.40249	down	No
9	GLIPR2	3.66795e-50	-2.56015	1.77433e-22	-1.99065	down	No
4	HHIP	6.80167e-50	-5.96657	0.0123633	-1.61502	down	Yes
2	SH3RF3	9.66317e-48	-3.86361	1.18856e-06	-1.67601	down	No
19	PSG1	1.09836e-47	-3.5925	9.88787e-21	-2.11527	down	No
20	JAG1	6.15398e-47	-2.67103	3.8079e-18	-1.8419	down	No
5	ITGA2	6.36787e-15	1.67577	1.83644e-46	2.89344	up	No
2	LOXL3	7.74974e-43	-3.09799	1.6878e-45	-3.07432	down	No
X	CLCN4	1.57665e-37	3.22147	2.19878e-45	3.41884	up	No
11	PDE2A	3.59818e-23	2.16168	1.35358e-44	2.74392	up	No
9	MVB12B	6.04908e-43	-3.64138	1.17481e-32	-3.15586	down	No
14	PYGL	8.23193e-43	2.49563	6.13561e-21	1.79048	up	No
1	ACOT11	8.78393e-43	6.88582	0.000749081	1.79121	up	No
7	ETV1	2.31378e-42	3.58129	3.04336e-37	3.21993	up	Yes
5	ARSI	2.3147e-42	2.35899	8.5402e-23	1.83032	up	No
1	RGS7	3.1156e-42	-2.04027	5.7157e-13	-1.89828	down	No
22	KIAA1644	5.35824e-42	2.24034	2.02096e-14	1.68768	up	No
5	NPR3	1.57916e-40	-2.56181	2.17535e-35	-2.35075	down	No
X	SRPX2	2.04911e-40	2.58401	4.6653e-27	2.05695	up	No
4	KCTD8	3.91249e-40	-2.60594	0.0052586	-1.36866	down	No
2	ADAM23	7.06282e-12	1.61375	2.05988e-39	2.16713	up	No
4	TMEM156	2.86272e-39	-2.19233	0.00231182	-1.30952	down	No
2	DOK1	9.64918e-29	-2.72214	1.01897e-38	-2.94853	down	No
4	GRID2	7.45181e-08	1.82229	2.13747e-38	2.7547	up	No
12	TMEM132D	1.18717e-30	-2.16953	3.27921e-38	-2.85725	down	No
17	SLC43A2	3.92388e-26	-2.4478	7.3675e-38	-2.83874	down	No
19	EMC10	1.83165e-36	-10.1719	1.27559e-36	-6.35174	down	No
3	DGKG	2.76335e-36	4.32556	0.0193898	1.48424	up	No
5	F2RL1	2.97894e-35	2.53132	6.09836e-29	2.46433	up	No
X	ASB9	1.09914e-34	3.20849	6.09019e-17	2.28448	up	Yes
17	MPP2	7.79015e-32	-3.80495	1.35061e-34	-3.48727	down	No
2	KLHL29	2.01507e-14	-1.96514	3.4587e-34	-2.80698	down	No
3	FBLN2	1.61552e-24	1.81042	4.15666e-34	1.98287	up	No
7	GNGT1	6.50533e-34	2.89706	1.23754e-16	2.26706	up	No
6	MDGA1	1.64916e-33	-2.60752	6.11398e-05	-1.4257	down	No
8	PLAT	0.0479533	1.29384	4.78596e-32	3.06901	up	No
5	PDE4D	7.03086e-32	4.69197	8.15903e-10	2.57831	up	No
6	BACH2	1.50895e-31	7.24623	3.64251e-09	2.53991	up	Yes
21	SAMSN1	3.99857e-25	5.40972	1.88118e-31	5.08896	up	No
18	NEDD4L	1.96627e-31	-1.74361	3.52834e-09	-1.3669	down	No
8	SDC2	4.87883e-31	-2.12999	2.07033e-12	-1.55601	down	No
7	CALD1	5.71236e-31	-2.06686	5.02216e-07	-1.45332	down	No
11	CDON	6.32719e-31	3.82079	6.2466e-29	3.68563	up	No
1	ERRFI1	7.54863e-31	2.22825	1.43599e-11	1.60794	up	No
11	PPME1	2.29459e-30	-2.31303	1.96853e-18	-2.01743	down	No
9	CNTNAP3	5.06411e-11	2.27143	5.18553e-30	3.36491	up	No
12	PDE3A	7.51902e-30	-2.00419	5.57778e-20	-1.71213	down	No
10	CASC10	9.30804e-30	3.86895	1.57858e-26	3.22756	up	No
20	EEF1A2	4.07515e-07	-1.76877	5.97363e-29	-3.42291	down	No
5	GPR98	1.81392e-28	3.1541	9.61819e-29	3.01498	up	No
13	FREM2	9.72635e-29	2.55087	5.34568e-16	1.99956	up	No
9	PTCH1	1.26553e-28	2.71419	3.48928e-24	2.53308	up	No
7	GNG11	4.93376e-28	2.36114	1.1258e-09	1.7433	up	Yes
1	TINAGL1	5.24105e-28	-3.95848	1.21547e-05	-1.71239	down	No
8	RAB11FIP1	9.92991e-28	-2.06954	3.45049e-10	-1.4861	down	Yes
2	HPCAL1	1.13168e-27	2.03397	1.36194e-12	1.64733	up	No
4	ANXA10	1.53996e-27	3.00526	6.67052e-24	2.93381	up	No
19	PNMAL1	1.56132e-27	3.16205	2.13155e-05	1.67389	up	No
18	DSC3	2.32604e-27	-2.20995	3.34561e-08	-1.43342	down	No
9	RECK	5.04404e-27	-2.37658	1.24753e-07	-1.61877	down	No
5	NRG2	4.12026e-23	1.8001	5.80959e-27	1.86046	up	Yes
11	OSBPL5	6.68807e-27	-2.27438	4.92814e-25	-2.47059	down	No
6	PDE7B	4.1565e-19	3.0922	1.78375e-26	3.11544	up	No
7	SEMA3A	1.58125e-21	2.13238	3.78934e-26	2.16524	up	No
15	ALDH1A3	0.00906127	1.3629	6.42662e-26	2.43674	up	No
2	ANKRD36C	7.75289e-11	1.88778	9.43085e-26	2.3057	up	No
X	ARHGAP6	1.00668e-25	-2.26759	0.000531576	-1.3491	down	No
2	M1AP	2.88463e-18	-2.78342	1.9296e-25	-3.22674	down	No
6	DAAM2	2.12711e-25	-1.95197	1.16052e-08	-1.53895	down	No
10	NEBL	4.24283e-25	5.78871	1.56967e-09	2.55326	up	No
4	FAT1	4.58046e-25	-1.89752	9.4021e-14	-1.61184	down	No
2	ITM2C	5.82113e-25	-2.19677	1.64084e-19	-1.95369	down	No
13	COL4A2	1.19359e-24	-2.15286	0.00825014	-1.28314	down	No
18	ATP8B1	1.61571e-24	-2.09859	1.43938e-06	-1.63358	down	No
X	NXF3	4.12726e-24	3.39304	2.03864e-10	2.18919	up	No
X	DDX26B	1.07681e-23	1.91185	2.29403e-14	1.66439	up	No
10	CACNB2	1.15358e-23	3.19337	3.25037e-11	2.29718	up	No
X	SSX1	7.3868e-20	-4.20152	2.21909e-23	-3.91455	down	No
1	NR5A2	8.19445e-07	1.70921	2.54884e-23	2.40785	up	No
3	CHST2	4.01156e-23	4.18523	1.244e-07	2.21976	up	No
5	MAST4	5.49645e-13	1.7054	5.41988e-23	2.17305	up	No
1	CDC14A	2.29653e-22	1.88296	5.78588e-23	1.94529	up	No
2	EPHA4	6.34185e-11	2.77832	6.54684e-23	3.62966	up	No
17	ETV4	6.7476e-23	5.37354	9.30515e-21	3.87942	up	Yes
17	HLF	7.19658e-23	4.0184	1.51449e-06	2.00181	up	No
8	TOX	1.00997e-22	-2.83584	2.54741e-06	-1.76761	down	No
8	KCNQ3	1.66819e-22	-5.72938	2.86967e-12	-2.80008	down	No
1	S100A10	2.04219e-22	1.73698	3.40285e-06	1.38097	up	No
11	UCP2	2.93275e-22	-2.29437	1.14823e-12	-1.77182	down	No
2	SNED1	4.18154e-22	2.37625	3.37114e-07	1.58139	up	No
20	LAMA5	0.000389884	1.31151	4.64777e-22	1.78497	up	No
11	AMOTL1	6.80804e-14	1.58588	4.69214e-22	1.77968	up	No
3	PFKFB4	4.75611e-22	1.89884	8.26415e-06	1.51362	up	No
12	ERBB3	5.42802e-22	-2.85269	6.44598e-05	-1.52566	down	No
13	LMO7	8.90428e-22	-2.44246	0.00424776	-1.47333	down	No
1	LPHN2	8.9584e-22	2.64393	9.96609e-09	1.93303	up	No
3	FGF12	8.97758e-22	2.45899	4.70566e-06	1.61834	up	No
9	RP11-613M10.9	9.29147e-22	-1.77924	2.29277e-08	-1.42492	down	No
X	IL1RAPL1	3.2397e-05	1.61787	1.02814e-21	2.5602	up	No
3	COL7A1	1.15004e-21	2.06774	0.0137412	1.31643	up	No
6	SLC2A12	1.99805e-18	-2.01487	1.27897e-21	-2.19551	down	No
6	TMEM200A	1.3413e-21	3.02005	4.77988e-21	2.84423	up	No
3	KALRN	1.52056e-21	-1.98526	8.58443e-08	-1.52217	down	No
X	COL4A6	1.71024e-21	2.13241	1.62298e-16	1.84797	up	No
15	GREM1	3.02112e-14	-1.74556	6.94446e-21	-1.97078	down	No
7	DGKI	0.000756034	-1.40799	9.82786e-21	-2.01218	down	No
19	PSG6	1.02129e-20	-2.46468	5.09901e-06	-1.53793	down	No
11	MICAL2	1.34577e-20	-2.01848	0.000886878	-1.3813	down	No
4	ANTXR2	1.94502e-07	1.66792	1.7144e-20	2.33587	up	No
9	TLE4	1.71731e-20	-1.70732	1.66552e-18	-1.60434	down	No
12	PAWR	2.04637e-20	-1.8495	8.08786e-10	-1.50753	down	No
16	NQO1	2.28327e-20	1.70677	0.00132466	1.27006	up	No
15	DAPK2	2.73192e-20	-2.56969	3.05147e-07	-1.75422	down	No
10	FAM13C	3.2682e-20	3.9023	0.000145771	1.85943	up	No
4	TTC29	3.32036e-20	-2.91065	1.12937e-07	-1.83859	down	No
12	TRHDE	4.16049e-20	-2.16441	1.59065e-09	-1.67254	down	No
3	VEPH1	4.16899e-20	2.10569	5.5897e-10	1.74357	up	No
19	ZNF611	4.96272e-20	-1.69795	0.0481312	-1.16154	down	No
16	LPCAT2	4.9858e-20	2.39345	1.01506e-09	1.78895	up	No
2	LRP1B	5.62607e-20	-3.16499	2.29403e-14	-2.47277	down	No
3	ALS2CL	5.7591e-20	-4.93321	0.0258562	-1.53044	down	No
8	RP11-383H13.1	5.79386e-20	3.48816	3.29351e-10	2.30325	up	No
6	CD109	1.00307e-19	1.79485	8.3821e-06	1.41208	up	No
6	RGS17	1.23171e-19	2.43316	1.23133e-06	1.72214	up	No
1	F3	1.23171e-19	-2.15278	6.44598e-05	-1.4762	down	No
1	GPR3	2.0506e-19	3.79024	1.90672e-19	3.20071	up	Yes
5	CTNND2	2.40496e-19	-2.22536	2.32693e-09	-1.7803	down	No
5	IL6ST	2.32149e-09	1.35933	3.87817e-19	1.617	up	No
1	PRRX1	5.50023e-19	1.90549	2.53816e-10	1.6018	up	No
4	MAPK10	6.92007e-19	2.29399	7.34963e-05	1.49565	up	No
17	YPEL2	6.62715e-14	-1.88716	1.0409e-18	-2.32863	down	No
20	JPH2	1.6413e-18	-2.02502	1.8211e-08	-1.70383	down	No
17	WNK4	1.71844e-18	-2.70131	2.67199e-17	-2.59469	down	No
5	C5orf66	2.65454e-18	1.81109	8.63714e-07	1.36854	up	No
20	TOX2	5.33718e-18	2.12923	2.23189e-11	1.79104	up	No
12	FGD4	7.3759e-18	-2.12275	0.00603093	-1.40667	down	Yes
16	GRIN2A	4.28168e-10	-1.92148	7.48959e-18	-2.45036	down	No
8	EBF2	7.89919e-18	1.70946	1.27995e-12	1.55459	up	No
10	HTR7	3.47463e-15	1.62531	8.09275e-18	1.67486	up	No
3	PPARG	9.70388e-18	1.94481	2.1626e-07	1.67826	up	No
16	CNGB1	1.09261e-17	-3.21262	4.55556e-10	-2.12355	down	No
10	ARID5B	1.10135e-17	-1.59985	1.86952e-17	-1.57633	down	No
8	KB-1507C5.2	1.156e-17	2.39642	0.00197754	1.4826	up	No
22	ARVCF	1.28749e-17	-2.05892	0.0047496	-1.30774	down	No
12	ST8SIA1	1.56092e-17	2.81525	0.00231042	1.48592	up	No
1	MARK1	1.78839e-17	1.80683	7.53845e-17	1.79816	up	No
11	SHANK2	1.95803e-17	-1.72398	7.85955e-12	-1.75473	down	No
20	CTSZ	2.68753e-17	-2.43644	0.000544913	-1.43244	down	No
13	UBL3	2.90909e-17	1.66074	0.00238673	1.23742	up	No
9	GLIS3	4.09085e-17	-1.96718	1.56302e-14	-1.89034	down	No
5	VCAN	1.32343e-16	2.7385	4.23419e-17	2.58241	up	No
4	SPRY1	5.00912e-07	1.75621	4.23419e-17	2.23312	up	No
2	SLC20A1	2.11714e-14	1.82128	4.4109e-17	1.83438	up	No
9	DNM1	7.6843e-10	-1.4877	4.42225e-17	-1.8015	down	No
14	PPP1R13B	4.47524e-17	-1.72003	0.0303972	-1.20345	down	No
7	PEG10	5.24771e-17	1.58322	1.62114e-06	1.33439	up	No
1	RAB3B	6.74393e-17	-1.72009	5.67341e-08	-1.48667	down	No
10	C10orf35	7.23075e-17	-4.52482	2.28239e-12	-2.72212	down	No
10	GOLGA7B	7.60565e-17	3.66422	0.000448304	1.80761	up	No
14	FERMT2	7.83284e-17	-1.72722	1.8211e-08	-1.4698	down	No
5	ANKRD55	1.08513e-13	2.74531	9.55715e-17	2.71674	up	Yes
3	CLDN1	5.03021e-11	-1.80058	1.08506e-16	-2.06146	down	No
9	ADAMTSL2	1.08621e-16	3.6164	1.09564e-05	2.01149	up	No
8	PAG1	1.10314e-16	-1.97309	3.37542e-11	-1.67494	down	No
1	SIPA1L2	1.68552e-11	-1.62693	1.23754e-16	-1.84833	down	No
19	CIC	1.68598e-16	-1.95328	3.02319e-05	-1.44383	down	Yes
1	OBSCN	1.92105e-16	-1.95087	0.000219702	-1.39009	down	No
6	GFOD1	2.04045e-05	-1.84917	2.37239e-16	-2.90297	down	No
3	GXYLT2	2.89691e-16	2.1735	7.1164e-05	1.49568	up	No
3	UCN2	3.92448e-16	2.29413	0.000400273	1.60923	up	No
10	MPP7	4.41552e-16	-2.13552	0.0339911	-1.23725	down	No
10	DDIT4	4.566e-16	2.78031	0.0290824	1.54656	up	No
1	SERTAD4	4.9504e-16	-2.02441	7.99935e-10	-1.83139	down	No
21	KCNJ6	1.6016e-06	-1.86375	5.15501e-16	-2.63688	down	No
8	SNAI2	0.000954341	-1.75833	5.86958e-16	-3.09021	down	No
6	POU3F2	1.55107e-12	2.97799	6.18381e-16	2.96569	up	No
1	DHRS3	1.68853e-07	1.58145	6.18381e-16	2.1932	up	No
10	BEND7	1.2834e-15	1.6552	1.9972e-14	1.51414	up	No
11	PAX6	1.29507e-15	-1.74403	0.0106921	-1.27235	down	No
14	RTN1	1.35424e-15	2.05827	1.16555e-07	1.56527	up	No
19	SPRED3	1.58591e-15	1.95084	1.13517e-13	1.84865	up	No
18	KCTD1	3.33562e-10	1.60624	1.73732e-15	1.60852	up	No
1	PTGFRN	5.51145e-12	-1.5039	2.52016e-15	-1.68094	down	No
12	TMEM117	2.52476e-15	2.11746	5.67808e-07	1.62295	up	No
3	CDCP1	2.6491e-15	1.6513	7.62601e-15	1.53469	up	No
16	OSGIN1	3.05656e-15	2.00713	2.31275e-05	1.5237	up	No
4	SNCA	3.08405e-15	1.83343	1.71872e-07	1.52085	up	No
X	PHKA1	6.8367e-06	1.54234	3.28201e-15	1.94849	up	No
10	ADAMTS14	7.13562e-13	-4.19686	4.08481e-15	-3.33724	down	No
7	CUX1	4.76417e-15	1.56969	6.00333e-10	1.37642	up	No
3	COL8A1	6.73075e-15	-2.00186	9.14496e-07	-1.61348	down	No
10	ABCC2	6.96376e-15	2.0122	0.000129622	1.49745	up	No
2	DNAH6	7.31075e-15	2.32026	0.0013067	1.50408	up	No
5	NEURL1B	8.57809e-15	-1.9264	1.79696e-10	-1.70807	down	No
4	CCSER1	4.64656e-13	1.96405	9.78249e-15	1.89674	up	No
5	DPYSL3	8.60519e-14	1.70982	1.02794e-14	1.89079	up	No
11	PRSS23	1.25218e-07	-1.31623	1.07235e-14	-1.45766	down	No
10	PIP4K2A	6.0034e-11	1.51327	1.14282e-14	1.6117	up	No
10	PPAPDC1A	1.02892e-13	-1.53766	1.26481e-14	-1.6286	down	No
2	KCNS3	1.4961e-08	2.28169	1.85141e-14	2.42703	up	No
18	NETO1	1.9929e-14	1.73707	2.033e-07	1.55456	up	No
5	GFPT2	2.05995e-14	4.09092	3.13453e-09	2.55521	up	No
8	SLC45A4	2.32996e-14	-2.10932	0.00514477	-1.35197	down	No
1	FBLIM1	2.82511e-14	-1.9704	0.00021651	-1.41111	down	No
3	OSBPL10	2.90401e-14	1.67788	6.08427e-05	1.42128	up	No
12	DRAM1	2.96191e-14	-1.55312	4.26607e-14	-1.51425	down	No
1	C1orf198	3.44008e-14	-1.96545	0.00652696	-1.38697	down	No
8	TRAM1	3.49626e-14	-1.52452	0.00010614	-1.28511	down	No
9	CDC14B	2.61393e-09	1.35895	3.64619e-14	1.465	up	Yes
20	SYNDIG1	3.69901e-14	3.46555	0.0177742	1.58213	up	No
9	EPB41L4B	3.75305e-14	-1.56351	6.14718e-06	-1.30451	down	No
5	SERINC5	3.75305e-14	-1.83853	1.05326e-10	-1.74179	down	No
2	PKDCC	4.17013e-14	1.97268	3.25999e-09	1.89243	up	No
5	RAI14	5.2931e-14	-1.49992	1.77375e-05	-1.33186	down	No
3	TMEM158	3.92934e-07	1.59292	6.24024e-14	1.89497	up	Yes
20	WFDC10B	7.2779e-14	3.45097	6.39353e-13	2.90707	up	No
14	CLMN	9.28869e-14	-1.67109	5.0221e-06	-1.45783	down	No
12	NUDT4	2.0059e-10	1.51323	9.91481e-14	1.70235	up	No
16	ZNF469	1.02846e-13	-1.79191	5.85084e-07	-1.51323	down	No
12	PPFIA2	5.46186e-13	1.7536	1.18746e-13	1.74187	up	No
18	PSTPIP2	0.00168289	1.37029	1.30802e-13	2.00126	up	No
11	LTBP3	2.26331e-07	1.55926	1.74365e-13	1.71932	up	No
8	ANGPT1	9.80412e-09	1.76987	1.94165e-13	1.90288	up	No
3	DNAH1	2.41693e-13	1.95765	0.000600229	1.43115	up	No
7	AMPH	3.13852e-13	-1.64519	0.000136948	-1.31462	down	No
X	ARSE	3.31172e-13	1.91605	0.000239376	1.47631	up	Yes
10	GRID1	3.38116e-06	-1.77921	3.50157e-13	-2.21579	down	No
2	IL1B	3.92834e-13	1.8766	9.6382e-05	1.58086	up	No
5	F2R	3.95878e-13	1.79632	4.77437e-09	1.69346	up	No
2	ITGA4	4.30659e-13	1.59195	4.30747e-11	1.55733	up	No
19	TMEM59L	4.35502e-13	-3.4408	0.0176899	-1.49947	down	No
2	GCKR	3.89997e-06	2.30941	5.6305e-13	2.91097	up	No
4	ABCG2	4.81063e-08	1.89117	6.22322e-13	2.09134	up	Yes
7	CTTNBP2	6.4751e-13	1.68983	0.0127293	1.2671	up	No
1	NTNG1	6.69766e-13	4.28456	1.69687e-05	2.05406	up	No
19	PSG2	6.71272e-13	-2.51662	0.000653172	-1.53301	down	No
1	TNFRSF1B	0.0108877	1.41664	7.04181e-13	2.23222	up	No
3	MYH15	7.81792e-13	1.96094	0.00131162	1.44302	up	No
8	RBPMS	8.07393e-13	-1.47949	0.00201179	-1.24876	down	No
2	PSD4	1.07493e-12	2.8274	0.00881173	1.55846	up	No
9	RALGDS	1.62006e-09	1.4535	1.11949e-12	1.57019	up	No
9	GLDC	5.44265e-09	1.69199	1.12978e-12	1.82855	up	Yes
17	CTD-2267D19.3	1.1837e-12	-1.98029	3.40518e-05	-1.54093	down	No
14	EML1	4.28126e-08	-1.45425	1.20391e-12	-1.53467	down	No
12	TMCC3	1.20503e-12	3.37883	0.0016164	1.7606	up	No
11	CTSC	1.55096e-12	-1.90422	0.00245977	-1.40932	down	No
3	LRIG1	1.70158e-12	-1.50335	0.00162379	-1.23568	down	Yes
22	PDGFB	1.71554e-12	1.60617	7.99074e-08	1.53598	up	No
10	FRMD4A	1.71554e-12	-1.85297	1.26706e-10	-1.80671	down	No
19	CADM4	6.5753e-12	-2.17785	1.96408e-12	-2.12586	down	No
14	SYT16	1.97362e-12	-1.80292	0.00131167	-1.43145	down	No
1	PLCH2	2.50703e-12	2.05155	0.0259288	1.36058	up	No
9	DAPK1	2.50703e-12	-1.62079	5.22366e-06	-1.38029	down	No
1	RNF220	2.66476e-12	-1.52114	5.40399e-08	-1.41441	down	Yes
4	TBC1D9	7.26915e-08	1.37072	2.81587e-12	1.5098	up	No
7	VWDE	3.74941e-12	3.19584	2.91577e-12	2.72533	up	No
X	SYTL4	2.91808e-12	1.53727	5.10452e-08	1.38296	up	No
12	NELL2	1.71472e-11	2.51861	3.68346e-12	2.42853	up	No
17	PITPNM3	1.10804e-07	1.54454	4.5085e-12	1.70138	up	No
8	LZTS1	5.62133e-08	-2.60463	4.9063e-12	-2.82852	down	No
13	DOCK9	4.91099e-12	-1.49984	0.000572867	-1.29368	down	No
X	LHFPL1	7.64051e-12	-2.91142	0.034379	-1.5061	down	No
6	TNXB	9.51733e-12	2.01801	0.0387378	1.32172	up	No
X	SLC9A7	9.89597e-12	1.58149	6.87432e-05	1.33451	up	No
7	ELMO1	1.19308e-11	-3.27042	2.36675e-07	-2.16827	down	No
4	FNIP2	1.25905e-11	-1.44247	1.07437e-06	-1.3189	down	No
4	CXXC4	1.30464e-11	3.29107	0.00048595	1.83534	up	No
20	CYP24A1	1.3491e-11	-3.56758	9.86823e-06	-2.07487	down	No
1	ELTD1	1.53565e-11	1.79906	1.55161e-07	1.55814	up	Yes
15	TBC1D2B	1.63009e-11	-1.49846	2.33599e-09	-1.41702	down	No
10	PDLIM1	4.21516e-11	-1.41249	1.78727e-11	-1.39347	down	No
8	CRISPLD1	2.80901e-05	2.4784	1.86689e-11	2.83284	up	No
7	SEMA3C	2.03785e-11	1.66973	1.18887e-10	1.53542	up	No
12	METTL7A	2.118e-11	2.64572	3.03406e-05	1.84562	up	No
2	NABP1	2.43248e-11	-1.46323	5.0221e-06	-1.3237	down	No
6	ATXN1	1.1891e-06	1.3589	2.50969e-11	1.44982	up	No
17	FAM101B	3.11764e-11	-2.18424	8.11373e-05	-1.57561	down	No
12	CACNA1C	0.000546421	-1.41701	3.32479e-11	-1.92946	down	No
18	LAMA3	3.57615e-11	1.70051	8.75486e-07	1.5554	up	No
22	P2RX6	3.67644e-11	1.62293	0.0491092	1.19482	up	No
2	EPB41L5	5.18761e-11	-2.08212	0.00032311	-1.42594	down	No
4	PCDH18	5.24488e-11	2.298	0.00380825	1.58099	up	No
6	LAMA4	1.1764e-05	1.96467	5.29112e-11	2.47975	up	No
10	KIAA1598	5.42924e-11	1.49372	5.31062e-05	1.31006	up	No
3	PCOLCE2	6.17425e-11	1.73849	9.85153e-08	1.59187	up	No
1	GBP2	6.24499e-11	2.87194	0.00787226	1.63003	up	No
11	DKK3	7.07078e-11	-1.74583	2.81438e-06	-1.47858	down	No
3	MB21D2	8.02878e-11	-2.00651	0.0134627	-1.38702	down	No
1	CASZ1	5.24542e-06	-1.78949	9.60627e-11	-2.07653	down	No
17	KRT15	1.06535e-06	1.71302	9.69922e-11	1.82586	up	No
1	RYR2	1.01524e-10	1.62013	2.14314e-05	1.3887	up	No
2	FAM132B	0.000534148	-1.42632	1.19349e-10	-1.60446	down	No
8	ZBTB10	1.19579e-10	1.72487	2.29245e-06	1.58687	up	No
3	AGTR1	1.2918e-10	-2.24656	1.72379e-05	-1.75299	down	No
15	SPRED1	1.77802e-10	1.45447	2.21575e-07	1.35973	up	Yes
6	GPLD1	3.43755e-08	-2.08574	1.81227e-10	-2.23854	down	No
1	LDLRAP1	1.88174e-10	-1.65966	0.00771319	-1.28366	down	No
14	FLRT2	2.24535e-10	3.32614	0.00027942	1.87793	up	No
4	SCD5	2.24834e-10	-1.4936	1.01186e-05	-1.38681	down	No
15	FMN1	2.58547e-10	1.63724	0.0137623	1.2689	up	No
12	KCNMB4	2.75627e-10	2.45412	4.98892e-07	2.03007	up	No
2	CCDC148	2.77932e-10	-1.66534	2.61973e-06	-1.40357	down	No
1	MFSD2A	2.77932e-10	3.33328	3.64251e-09	2.47512	up	Yes
21	JAM2	2.89109e-10	1.90241	0.0205189	1.35124	up	No
11	USP47	3.33562e-10	-1.39963	0.00202447	-1.20208	down	No
8	NRG1	1.89387e-08	1.68154	3.87235e-10	1.77508	up	Yes
6	HMGN3	4.22075e-10	1.42405	5.25512e-07	1.44789	up	No
6	HMGA1	5.2787e-10	1.93482	4.55556e-10	1.81527	up	No
18	ANKRD29	4.58401e-10	2.10492	3.30793e-05	1.70383	up	No
10	ADAM12	5.16882e-10	1.52137	1.62558e-06	1.40739	up	No
17	RHBDL3	9.20373e-07	-1.60947	5.28033e-10	-1.84033	down	No
19	ZNF418	5.72844e-10	-2.24443	4.80628e-07	-1.87913	down	No
5	RGMB	5.98977e-10	-1.69719	5.20393e-09	-1.61931	down	No
9	NTNG2	9.82189e-08	1.81763	6.0206e-10	2.02446	up	No
13	ATP8A2	6.46924e-10	1.89171	1.479e-08	1.77022	up	No
5	CPEB4	7.04758e-10	-1.60133	3.37114e-07	-1.47705	down	No
7	STX1A	7.86288e-10	1.75926	1.17978e-08	1.62752	up	No
17	IGFBP4	4.66312e-08	-1.67547	9.42631e-10	-1.68164	down	No
20	LZTS3	9.48952e-10	-1.74744	3.32876e-07	-1.60396	down	No
22	LDOC1L	1.00365e-09	1.50826	0.00664057	1.25593	up	No
8	ZFHX4	1.04455e-09	-1.49739	0.00250929	-1.27585	down	No
11	DUSP8	1.0592e-09	-2.03193	0.0190511	-1.38412	down	No
3	TRAK1	1.09299e-09	-1.40962	1.87976e-06	-1.34525	down	No
17	MAP2K6	1.10949e-09	2.61065	0.00161396	1.68463	up	No
21	ICOSLG	1.14731e-09	1.92976	0.000735819	1.48985	up	No
15	FRMD5	2.0525e-05	1.37155	1.27843e-09	1.51982	up	No
12	FAM19A2	1.33275e-09	2.18395	0.000165482	1.62347	up	No
21	NCAM2	0.0212376	1.46225	1.4327e-09	2.18893	up	No
9	TMC1	1.4779e-09	2.41288	0.000600229	1.71792	up	No
2	IRS1	0.00263855	-1.32033	1.58336e-09	-1.65399	down	No
9	OLFML2A	2.35031e-08	1.73358	1.62688e-09	1.95485	up	Yes
2	FAM117B	1.64926e-09	1.50857	0.000197782	1.33431	up	No
4	PDGFC	2.04004e-09	1.48053	2.18339e-05	1.35421	up	No
4	GPR125	2.07507e-09	1.44112	2.1294e-08	1.39854	up	No
3	P2RY1	2.39435e-05	1.60354	2.17155e-09	1.88991	up	No
1	LMO4	2.30608e-09	1.75417	0.00144643	1.42578	up	No
5	ANKRD33B	2.30608e-09	-1.54766	5.06354e-05	-1.39457	down	No
20	KIAA1755	0.00333766	1.43789	2.35257e-09	1.842	up	No
16	HAS3	2.63872e-09	-1.84057	0.000299129	-1.48559	down	No
1	SAMD11	2.80346e-09	1.73611	0.000887262	1.46306	up	No
4	PTPN13	2.97081e-09	1.56468	4.9182e-05	1.37997	up	No
9	SLC28A3	3.63689e-09	-1.68702	0.0226783	-1.29394	down	No
4	WFS1	3.76368e-09	-1.72518	0.00247428	-1.33967	down	No
20	TTPAL	3.99406e-09	-1.53844	3.86029e-06	-1.40423	down	No
12	SCNN1A	4.58509e-09	2.20721	0.000471522	1.66137	up	No
12	NKG2-E	5.03575e-09	3.19916	4.59022e-06	2.12814	up	No
3	FSTL1	5.81186e-09	-1.61917	0.0089667	-1.32017	down	No
6	GRM1	6.33597e-09	2.86975	0.000143367	1.90448	up	No
22	TRIOBP	6.72835e-09	1.50358	0.000698113	1.31991	up	No
19	ISYNA1	5.19573e-07	-1.56368	6.86992e-09	-1.72021	down	No
4	VEGFC	7.14082e-09	1.98275	1.72379e-05	1.66235	up	No
2	HDAC4	8.42203e-09	1.3586	8.02325e-09	1.36667	up	No
8	MMP16	8.07871e-09	1.56804	0.000157857	1.37036	up	No
7	FZD1	8.20799e-09	1.67794	7.9972e-08	1.58646	up	No
3	MITF	9.58153e-09	-1.45337	0.000751095	-1.32696	down	Yes
4	SEL1L3	4.34508e-06	-1.37876	1.03221e-08	-1.47675	down	No
7	PDE1C	0.000290664	-1.57739	1.07868e-08	-1.7388	down	Yes
1	MEX3A	0.00363842	-1.37513	1.19348e-08	-1.78113	down	No
18	LAMA1	4.02886e-06	-2.51351	1.25936e-08	-2.47061	down	No
5	AFAP1L1	0.013075	-1.28699	1.27768e-08	-1.6039	down	No
1	TGFBR3	1.41499e-08	-1.57585	0.0146328	-1.28048	down	No
1	GLIS1	1.1442e-06	-1.46303	1.45003e-08	-1.55226	down	Yes
4	SPOCK3	0.00185014	1.7084	1.53233e-08	2.24891	up	No
5	ADRA1B	1.56405e-08	-1.63031	0.00171481	-1.41558	down	No
10	RASSF4	1.63827e-08	1.48063	0.0300567	1.20056	up	No
11	ALDH3B1	1.7409e-08	1.37169	0.00310346	1.21661	up	No
4	SLIT2	0.010128	1.2499	1.87872e-08	1.58505	up	No
4	ARAP2	1.94303e-08	-1.49001	0.00486722	-1.28341	down	No
9	FNBP1	1.95907e-08	-1.43132	0.00881602	-1.22328	down	No
2	SERTAD2	2.0146e-08	1.44869	2.39804e-08	1.47943	up	No
17	STAT5B	2.02787e-08	-1.4245	0.00591856	-1.21864	down	No
3	C3orf72	2.06315e-05	1.5492	2.1294e-08	1.68058	up	Yes
8	TMEM71	2.49088e-08	1.7249	8.10264e-05	1.5208	up	No
8	KHDRBS3	2.69529e-08	-1.51837	5.0221e-06	-1.46414	down	No
16	C16orf45	3.09297e-08	1.6404	2.87919e-07	1.57595	up	No
1	SLC45A1	3.11554e-08	1.52142	0.00588238	1.27513	up	No
7	CDK14	1.43841e-05	1.32595	3.50009e-08	1.36114	up	No
17	KSR1	3.64857e-08	1.38082	9.45996e-07	1.34137	up	No
2	DOCK10	3.80336e-08	1.34629	0.027915	1.16517	up	No
5	FGF1	4.28126e-08	3.08099	9.53597e-08	2.3648	up	No
2	SH2D6	4.52342e-08	2.38919	0.00349805	1.66644	up	No
3	ABHD5	4.84697e-08	-1.4394	0.000271694	-1.29247	down	No
3	VGLL3	5.02705e-08	-1.69891	1.01621e-05	-1.62863	down	No
2	TGFA	5.80339e-06	1.88586	5.05309e-08	1.94942	up	No
10	SKIDA1	5.13706e-08	2.23865	5.16961e-05	1.76696	up	No
5	ADAMTS16	5.69215e-08	-1.3959	0.0247566	-1.21111	down	No
2	PGAP1	1.31222e-06	1.37509	5.77697e-08	1.40948	up	No
14	SPATA7	0.00237612	1.33601	6.52398e-08	1.62604	up	No
1	MFAP2	6.61645e-08	-1.70937	0.0283089	-1.29848	down	No
3	LEPREL1	6.8547e-08	-1.43762	0.000270616	-1.30462	down	No
10	ADAM8	6.96639e-08	1.60388	0.00937675	1.35869	up	No
22	FBLN1	7.05926e-08	-1.49182	0.0179072	-1.24239	down	No
13	DLEU1	7.05926e-08	1.66245	0.000773633	1.3926	up	No
2	CCL20	7.26915e-08	2.12484	0.000801294	1.61176	up	No
11	LAYN	0.00318447	-1.40639	7.42455e-08	-1.64777	down	No
11	C2CD3	7.77267e-08	-1.41976	4.40247e-06	-1.35746	down	No
11	PDGFD	1.01117e-06	2.24801	7.99074e-08	2.1889	up	No
2	STK17B	8.05974e-08	-1.45793	0.0279416	-1.20006	down	No
1	AIM1L	8.12664e-08	-2.64493	0.00651045	-1.6219	down	No
18	TCF4	8.45532e-08	1.38212	6.61175e-07	1.36607	up	No
16	GSE1	9.04749e-08	1.4067	0.0426627	1.20755	up	No
12	NUAK1	4.20736e-05	1.28739	1.0612e-07	1.37429	up	No
3	CD200	0.0027196	1.92335	1.09745e-07	2.35364	up	No
12	SLC6A15	1.12786e-07	1.69796	0.0121431	1.35522	up	No
12	FMNL3	7.68854e-06	-1.32241	1.24146e-07	-1.38379	down	No
4	ADAMTS3	7.09437e-07	1.63091	1.24753e-07	1.63135	up	No
X	FHL1	1.28805e-07	-1.44075	5.20775e-06	-1.39017	down	No
3	ARPP21	0.0141554	1.71195	1.33791e-07	2.26229	up	No
X	KCND1	0.000339133	1.40964	1.37275e-07	1.56381	up	No
7	FIGNL1	0.00389039	-1.21134	1.39113e-07	-1.38258	down	No
1	BAI2	1.48528e-07	-1.74752	0.000291064	-1.4327	down	No
19	SPINT2	1.48528e-07	1.66999	7.26769e-05	1.49602	up	No
3	PDZRN3	0.00245409	1.32044	1.48793e-07	1.4668	up	No
5	STK32A	1.51232e-07	2.59864	0.00141929	1.74896	up	No
12	SYT1	4.23234e-07	1.63694	1.58333e-07	1.57735	up	No
X	REPS2	2.92813e-07	1.7985	1.62832e-07	1.78609	up	No
21	ADAMTS5	0.00200632	-1.97209	1.68463e-07	-1.97625	down	No
2	GPR39	1.86649e-07	1.46794	4.21886e-06	1.39094	up	No
14	KIAA0247	2.01111e-07	-1.39244	0.000507999	-1.2635	down	No
5	PITX1	2.18872e-07	1.56936	0.0306993	1.24938	up	No
18	SERPINB7	2.17929e-05	-2.05833	2.30765e-07	-2.11831	down	No
19	KIAA0355	2.53792e-07	-1.39683	0.00928545	-1.22155	down	No
5	MEF2C	0.00472336	1.43585	2.59063e-07	1.73923	up	No
7	CAMK2B	2.60853e-07	-2.05274	0.0329456	-1.40884	down	No
9	FAM69B	2.72818e-07	1.77933	0.0165865	1.3641	up	No
12	SSH1	3.0312e-07	-1.59538	0.00016475	-1.43608	down	No
9	TLE1	3.0858e-07	1.38932	0.000118435	1.29564	up	No
1	LAMC2	3.21182e-07	1.4788	3.33377e-05	1.4229	up	No
3	IGSF10	3.26382e-07	2.56438	0.000407614	1.83276	up	No
20	BCL2L1	3.42449e-07	-1.56974	9.13572e-06	-1.53334	down	No
7	MAGI2	6.93248e-05	1.52724	3.4399e-07	1.61982	up	No
9	CCIN	3.57362e-07	-2.60975	0.0154631	-1.56055	down	No
11	GDPD5	0.000984298	-1.46984	4.00196e-07	-1.64388	down	No
7	WNT16	4.23559e-07	2.01698	6.08767e-07	1.81014	up	No
1	CTNNBIP1	4.28883e-07	-1.42012	0.0274162	-1.24782	down	No
10	OBFC1	4.33905e-07	1.56868	0.00021776	1.4193	up	No
17	ATP6V0A1	6.02952e-07	-1.41676	0.00930502	-1.24955	down	No
10	PCDH15	6.13707e-07	2.63586	2.90765e-06	2.14783	up	No
16	CDH13	0.0480271	1.17313	6.90038e-07	1.4008	up	No
3	LIMD1	7.08005e-07	-1.3539	1.08329e-05	-1.29744	down	No
20	WFDC13	2.76578e-05	2.40265	7.45103e-07	2.23574	up	No
3	WNT5A	7.96209e-07	-2.84409	1.24675e-05	-2.00542	down	No
10	NRP1	9.62968e-06	1.53651	7.98384e-07	1.63015	up	No
17	NPTX1	8.05066e-07	1.91816	8.09771e-07	1.80895	up	No
1	EPB41	6.31994e-06	1.48207	8.13104e-07	1.52888	up	Yes
5	ARSK	0.0392201	1.20813	8.75486e-07	1.42605	up	No
14	DHRS2	9.00746e-07	-2.34865	0.0425985	-1.4555	down	No
1	TUFT1	9.03009e-07	-1.55974	9.15565e-05	-1.40668	down	No
17	DNAH2	0.00848823	1.77118	9.37292e-07	2.22334	up	No
2	TRIB2	0.0109688	-1.41854	9.90958e-07	-1.58698	down	No
15	THBS1	9.925e-07	-1.66616	0.00998402	-1.40026	down	No
3	CNTN6	1.04059e-06	-2.15469	0.00029677	-1.70646	down	No
2	MYO1B	1.05441e-06	-1.35861	6.05639e-05	-1.3153	down	No
2	CERKL	1.11565e-06	1.62901	7.19431e-06	1.60332	up	No
2	DPP4	1.13409e-06	2.33491	0.00027501	1.80882	up	No
1	IER5	1.14845e-06	-1.45707	8.6081e-05	-1.34694	down	No
16	SEC14L5	1.23951e-06	2.66046	0.0359595	1.52036	up	No
1	KIAA1522	0.012893	-1.24835	1.24067e-06	-1.42201	down	No
17	EPN2	1.31382e-06	1.35468	8.21616e-06	1.3024	up	Yes
10	C10orf90	1.31382e-06	1.93639	0.000234239	1.67198	up	No
11	NLRP10	1.31382e-06	-2.35845	0.0257405	-1.5436	down	No
8	SCARA3	1.33783e-06	-1.46679	0.00430757	-1.25793	down	No
3	TNIK	0.0338753	1.21669	1.488e-06	1.47605	up	No
9	LINGO2	1.51247e-06	2.07867	3.28268e-06	1.91123	up	No
10	ARHGAP22	0.000880146	1.27958	1.51465e-06	1.40045	up	No
3	NAALADL2	1.59808e-06	1.48445	5.70767e-05	1.35261	up	No
1	RBP7	1.63899e-06	-2.55103	0.0115396	-1.57914	down	No
10	CUBN	1.6845e-06	1.5613	0.0396473	1.30024	up	No
20	SNAI1	1.68514e-06	1.65383	0.0189381	1.32462	up	No
2	KCNF1	0.00279779	1.80553	1.70827e-06	2.08381	up	No
3	LSAMP	1.83138e-06	1.64209	0.00583487	1.40278	up	No
1	ATP13A2	1.85565e-06	-1.96081	0.00105876	-1.62557	down	No
12	KRT79	0.0147625	-1.78233	2.15298e-06	-2.13307	down	No
6	SLC22A23	0.0402047	1.18954	2.22603e-06	1.40156	up	No
2	OSBPL6	2.23307e-06	1.38128	9.2014e-06	1.36264	up	No
14	SIX1	2.31636e-06	-1.43961	0.044828	-1.22891	down	No
X	SHROOM2	5.45999e-06	2.18725	2.33195e-06	2.03623	up	No
1	MUC1	2.3865e-06	1.5682	0.00945316	1.31885	up	No
3	ROBO2	9.33334e-05	-1.45578	2.47035e-06	-1.55237	down	No
8	SNTG1	2.50709e-06	2.24075	0.0372701	1.49646	up	No
7	DENND2A	8.71685e-05	-1.51304	2.61973e-06	-1.55207	down	No
16	ATP2A1	2.78788e-06	1.47971	0.0166012	1.27137	up	No
20	TMC2	2.84638e-06	2.0364	0.0315784	1.45799	up	No
18	ALPK2	2.86465e-06	-1.52282	2.49823e-05	-1.5144	down	No
12	FAM60A	2.98939e-06	1.32345	8.36761e-05	1.27596	up	No
14	ACTN1	3.00846e-06	-1.49225	0.000976388	-1.34931	down	No
5	RICTOR	3.42435e-06	1.44762	3.01667e-06	1.41956	up	No
18	ASXL3	0.00146052	1.92504	3.09144e-06	2.1408	up	No
10	PRKG1	3.12683e-06	1.67293	6.14718e-06	1.61555	up	No
11	MYEOV	9.91649e-05	1.46408	3.40285e-06	1.67919	up	No
11	ARHGEF17	3.51986e-06	-1.30988	0.00028451	-1.23117	down	No
18	GATA6	0.0398329	1.30945	3.598e-06	1.66794	up	No
19	WTIP	3.82482e-06	-1.7079	0.0080957	-1.38393	down	No
6	C6orf132	3.83012e-06	-1.91229	0.00906334	-1.52418	down	No
1	COL24A1	4.02886e-06	1.91254	0.02871	1.43925	up	No
11	PRKCDBP	4.03262e-06	1.64919	6.139e-05	1.5041	up	No
3	PEX5L	4.24385e-06	1.94528	0.00755367	1.49486	up	No
1	IFI44L	4.63964e-06	1.79165	0.0179628	1.41875	up	No
22	SUSD2	4.64867e-06	-2.41636	0.0417057	-1.50045	down	No
6	PPARD	4.7321e-06	-1.58935	0.00470134	-1.37265	down	No
1	ESRRG	1.0007e-05	2.40417	4.77768e-06	2.12884	up	Yes
12	ANO2	0.000767121	-1.90721	4.77768e-06	-2.10664	down	No
10	SORBS1	4.78251e-06	-1.87486	0.0103184	-1.42477	down	No
3	FAM107A	0.00218078	-1.73869	5.09901e-06	-1.97966	down	No
1	TNFRSF25	5.17315e-06	-1.75655	0.000314703	-1.52911	down	No
20	PARD6B	0.000474838	1.59986	5.18085e-06	1.77758	up	No
4	GPR78	5.24542e-06	-1.85949	0.00259895	-1.49982	down	No
1	HMCN1	5.30788e-06	1.74201	1.11575e-05	1.72469	up	No
20	SERINC3	5.3907e-06	-1.31742	0.000867511	-1.2359	down	No
1	ODF2L	5.61099e-06	1.34926	0.0105068	1.22036	up	No
3	EIF5A2	5.80518e-06	-1.33236	0.000471522	-1.27446	down	Yes
4	ELOVL6	0.0205763	1.20852	6.17291e-06	1.38739	up	No
1	ISG15	6.32852e-06	-1.51625	0.0144119	-1.27972	down	No
4	OSTC	5.15433e-05	1.31094	6.59811e-06	1.3461	up	No
6	FOXP4	6.72549e-06	-1.58842	0.000228036	-1.41907	down	No
11	ARRB1	6.80435e-06	1.5055	0.0425222	1.25142	up	No
12	MYRFL	0.00251741	1.9824	7.47368e-06	2.10026	up	No
1	PAPPA2	7.76173e-06	2.56444	0.00150179	1.76511	up	No
6	CPNE5	6.64048e-05	-1.96582	7.84236e-06	-1.87143	down	No
4	KIAA1211	8.24784e-06	1.63595	0.00986216	1.38883	up	No
1	IGSF8	8.47466e-06	-1.85529	0.0283981	-1.45621	down	No
17	PRKCA	0.000216763	1.29291	8.56093e-06	1.30706	up	No
6	PTPRK	0.000704637	1.29858	8.98455e-06	1.38403	up	No
1	HES4	9.08424e-06	-1.76887	0.0115482	-1.43093	down	No
11	LRP5	9.44523e-06	-1.52168	8.05804e-05	-1.49353	down	No
11	DIXDC1	1.02002e-05	1.47662	1.65416e-05	1.4973	up	No
1	PEAR1	1.02984e-05	-1.8422	0.0352431	-1.38195	down	No
4	SLC10A7	0.000901911	1.26991	1.04942e-05	1.34626	up	No
X	FRMPD3	1.05886e-05	-2.209	8.04329e-05	-1.89539	down	No
1	PTGFR	1.07655e-05	1.64258	7.19934e-05	1.55936	up	No
1	ACP6	1.1082e-05	1.35709	0.0191318	1.21403	up	No
4	FAT4	0.00427224	1.19075	1.13061e-05	1.29369	up	No
12	PTPRB	1.15387e-05	1.51179	0.00191797	1.42649	up	No
15	ITGA11	1.1554e-05	1.69972	0.0136352	1.38966	up	No
22	CELSR1	1.17416e-05	1.39537	0.0444238	1.21189	up	No
15	SLCO3A1	0.000150931	-1.28581	1.17622e-05	-1.32505	down	No
9	LHX2	1.19155e-05	-1.44391	0.00010614	-1.39708	down	No
10	ZEB1	1.22049e-05	-1.38014	0.0110849	-1.22137	down	No
15	SHC4	1.71046e-05	2.14149	1.23633e-05	1.94126	up	Yes
5	WWC1	1.27279e-05	-1.42474	0.00309381	-1.33638	down	No
6	SYNJ2	1.31971e-05	1.28284	0.0358131	1.16057	up	No
X	KLHL4	4.26729e-05	1.66028	1.37756e-05	1.72278	up	No
8	RSPO2	1.37808e-05	2.2407	0.00976177	1.61116	up	No
5	CTD-2287O16.3	0.000584732	1.97231	1.41488e-05	2.03942	up	No
16	SLC12A4	1.43177e-05	-1.50645	0.0225389	-1.29082	down	No
X	FRMPD4	0.00347574	1.30179	1.43253e-05	1.42437	up	No
5	TMEM171	1.46319e-05	2.08	0.00815552	1.60685	up	No
1	DHCR24	1.49009e-05	-1.5709	0.00153408	-1.36243	down	No
4	CPE	1.52352e-05	1.49767	0.0262996	1.32557	up	No
7	PRKAG2	1.61102e-05	1.52193	0.00148294	1.36436	up	No
9	PAPPA	1.62487e-05	1.62339	4.46535e-05	1.58438	up	No
6	PLAGL1	1.67541e-05	1.43504	1.92872e-05	1.47803	up	No
1	PLEKHG5	1.72419e-05	-1.56008	0.0332952	-1.31296	down	No
20	SPINT4	1.79808e-05	2.47382	0.000118981	1.92684	up	No
9	C9orf89	1.81616e-05	1.36358	0.0316874	1.20031	up	No
1	SLC2A5	1.84217e-05	2.04047	5.31059e-05	1.87837	up	No
2	UPP2	1.88361e-05	-1.65766	0.00851004	-1.35527	down	No
12	RAB3IP	0.0149216	1.30302	1.92694e-05	1.44332	up	No
8	ANK1	6.60976e-05	-1.38702	2.02276e-05	-1.41973	down	No
4	PCDH10	0.00159589	1.48511	2.02276e-05	1.61258	up	No
6	GMPR	2.04045e-05	1.31014	0.0035801	1.26446	up	No
1	COL11A1	2.09763e-05	-2.04141	4.90315e-05	-1.83653	down	No
6	NHSL1	2.09763e-05	1.30649	5.34016e-05	1.28176	up	No
4	GALNT7	0.00120444	1.27948	2.11911e-05	1.34108	up	No
7	CYTH3	2.11932e-05	-1.39342	0.0298085	-1.22818	down	No
16	CMTM3	2.12967e-05	-1.57613	0.00267982	-1.38069	down	No
20	SOX18	0.00792544	1.73258	2.20017e-05	1.99678	up	Yes
7	GLCCI1	0.000160323	1.42216	2.21513e-05	1.44979	up	No
11	PHF21A	2.258e-05	1.37424	0.00274029	1.27761	up	No
7	LIMK1	2.28456e-05	1.44566	0.00937675	1.26562	up	No
1	DISP1	2.30988e-05	1.51094	0.000727624	1.39396	up	No
11	CD44	2.32594e-05	1.53791	0.0134441	1.32585	up	No
18	RAB27B	2.37028e-05	1.74207	0.0283433	1.40508	up	No
4	EDNRA	2.47927e-05	-1.71759	0.00187698	-1.46556	down	No
16	PDP2	2.50676e-05	-1.55755	0.00340506	-1.35007	down	No
3	CCDC50	0.0169281	1.20161	2.5291e-05	1.30675	up	No
1	BCAR3	2.64368e-05	1.29496	0.00145028	1.23269	up	No
9	DAB2IP	2.70428e-05	-1.47995	0.0188516	-1.28139	down	No
20	ACSS1	2.72043e-05	1.28947	9.24957e-05	1.37853	up	No
2	IL37	2.73147e-05	2.03128	0.0483022	1.46194	up	No
2	FMNL2	2.73147e-05	1.28153	0.00854183	1.19212	up	No
7	CALN1	2.82021e-05	-1.94126	0.0124843	-1.53058	down	No
22	SHANK3	3.02065e-05	2.15365	0.00349805	1.6692	up	No
8	PTK2	3.24219e-05	1.30061	0.00932753	1.19152	up	No
10	ANK3	3.33573e-05	1.64304	0.000985155	1.47814	up	No
22	TPST2	3.55579e-05	-1.38427	6.61989e-05	-1.31448	down	No
2	CACNB4	3.55579e-05	1.48545	0.0475699	1.2707	up	No
16	UBN1	3.57725e-05	1.24465	0.00403752	1.18656	up	No
3	CBLB	0.0290009	1.25097	3.63372e-05	1.45373	up	No
2	SATB2	4.09256e-05	1.31763	0.00710057	1.22593	up	No
16	PPL	4.15752e-05	1.36683	0.00568804	1.26553	up	No
10	PYROXD2	4.27882e-05	1.26169	0.00592852	1.2016	up	No
X	AP1S2	4.39921e-05	-1.37686	0.000471807	-1.26382	down	No
6	SAMD3	4.45291e-05	2.20307	0.00422335	1.67926	up	No
22	BID	0.00251729	-1.34716	4.62746e-05	-1.4406	down	No
5	NR3C1	4.75577e-05	1.3736	0.000221408	1.31553	up	No
4	NDST3	0.00793157	1.44026	4.90315e-05	1.53398	up	No
14	IRF2BPL	4.99843e-05	1.3618	0.0385624	1.23896	up	No
2	TBC1D8	5.1387e-05	-1.33293	0.0206983	-1.20732	down	No
10	NMT2	0.017172	1.34353	5.32655e-05	1.52761	up	No
4	RELL1	5.40284e-05	-1.30292	0.00577853	-1.23124	down	No
2	MAT2A	5.67759e-05	1.28035	0.0304868	1.17124	up	No
22	MN1	5.7472e-05	-1.6339	0.00104146	-1.52246	down	No
3	ZIC1	5.74933e-05	1.30046	0.000147925	1.27308	up	No
4	RGS12	5.83523e-05	-1.28162	0.000727624	-1.25399	down	No
7	PHKG1	5.98385e-05	1.36501	0.0102071	1.25425	up	No
11	SLC36A4	0.00216434	1.278	6.01216e-05	1.31505	up	No
20	FOXS1	0.000785803	-2.13007	6.12226e-05	-1.90243	down	No
19	ZSWIM4	0.000279703	1.2936	6.35126e-05	1.30247	up	Yes
2	EPAS1	6.51897e-05	-1.4684	0.00366739	-1.3829	down	No
8	MYOM2	6.73359e-05	1.55251	0.00351785	1.40033	up	No
20	PRNP	0.00592562	1.23027	7.16617e-05	1.31429	up	No
10	ST8SIA6	7.33164e-05	1.63376	0.00570508	1.45688	up	No
4	FGFR3	7.37248e-05	-1.73499	0.00479806	-1.45077	down	No
1	BCL9	8.01868e-05	1.28728	0.00473213	1.23178	up	No
4	C4orf32	8.31377e-05	1.40891	0.0226783	1.27446	up	No
20	GGT7	0.000633336	-1.34325	8.48757e-05	-1.40855	down	No
8	CA3	8.54929e-05	2.01915	0.023321	1.52439	up	No
1	CNST	8.6998e-05	-1.25784	0.000622046	-1.30245	down	No
12	CLEC2B	8.71685e-05	2.16643	0.0246739	1.55821	up	No
14	SNAPC1	8.83848e-05	-1.34819	0.0466658	-1.20816	down	No
19	KANK2	9.12779e-05	1.23688	0.000235845	1.23185	up	No
16	LITAF	0.00555073	-1.21932	9.6382e-05	-1.31761	down	No
20	CHMP4B	0.000100952	-1.29076	0.00234444	-1.21724	down	No
13	PCDH17	0.000104505	1.88323	0.010652	1.56537	up	No
8	PKIA	0.000127288	1.41173	0.000106122	1.41336	up	No
8	SGK223	0.003042	1.27661	0.000106122	1.36836	up	No
8	PSD3	0.000137722	1.40219	0.000108878	1.33847	up	No
5	ZNF608	0.000109151	1.9739	0.00621965	1.61381	up	No
17	FLOT2	0.000109742	-1.30574	0.00105159	-1.24969	down	No
14	CDH24	0.000110702	-1.40255	0.0146328	-1.23949	down	No
7	ITGB8	0.000116132	1.6282	0.000430583	1.6081	up	No
2	IL1A	0.000116873	1.52246	0.00197619	1.4118	up	No
2	GAD1	0.00680732	1.2739	0.000118959	1.36708	up	No
2	LYPD1	0.0192317	1.32917	0.000125433	1.53357	up	No
4	TRMT44	0.000133061	-1.30641	0.0152016	-1.21378	down	No
1	SGIP1	0.000139926	-1.62647	0.00561514	-1.48215	down	No
3	ARHGEF3	0.000144586	1.55478	0.0178038	1.38456	up	No
20	PKIG	0.000148319	-1.44272	0.0132527	-1.31031	down	No
7	DTX2	0.000181203	-1.39962	0.000151319	-1.40461	down	No
17	BCAS3	0.000160711	-1.361	0.0117637	-1.22137	down	No
14	TTC6	0.000187588	1.56395	0.00130692	1.43747	up	No
3	MYLK	0.00973729	-1.18688	0.000187641	-1.28084	down	No
8	ASPH	0.000187815	1.39844	0.000216574	1.39238	up	No
7	STEAP2	0.000193268	2.00043	0.0228004	1.5297	up	No
3	LRRFIP2	0.000195129	-1.26462	0.0268348	-1.20037	down	No
17	ARHGAP44	0.000196236	-1.32099	0.00106611	-1.26602	down	No
3	MECOM	0.015162	1.27654	0.000196858	1.37359	up	No
2	RAPH1	0.000201438	1.25027	0.000312924	1.29011	up	No
4	ANXA5	0.000698891	1.2635	0.000203699	1.2781	up	No
22	MMP11	0.000207263	1.94586	0.00098531	1.64784	up	No
3	FOXL2	0.000232495	1.59006	0.000210744	1.50857	up	Yes
1	TAGLN2	0.000216793	-1.34159	0.043094	-1.20055	down	No
8	BMP1	0.000221688	-1.23851	0.0216817	-1.16584	down	No
11	MRVI1	0.000226354	-2.01286	0.00761181	-1.56845	down	No
9	ABCA1	0.000227678	-1.45549	0.0304828	-1.27019	down	No
3	CLSTN2	0.000241003	2.02707	0.0193823	1.56037	up	No
X	MID1	0.000242809	-1.24746	0.0192919	-1.17942	down	No
20	MYLK2	0.000243272	-1.51414	0.0160939	-1.3699	down	No
17	CBX2	0.00258807	-1.3147	0.000245427	-1.35214	down	No
9	PHF2	0.000246359	-1.23432	0.0246739	-1.16851	down	No
4	SEPT11	0.000250593	-1.23079	0.0275339	-1.16058	down	No
7	FAM126A	0.000262387	-1.26689	0.0272729	-1.17429	down	No
21	RUNX1	0.000267124	1.28247	0.000460782	1.24889	up	No
17	C1QTNF1	0.000280362	2.11145	0.00787226	1.64743	up	No
20	ZBTB46	0.000900009	-1.42567	0.000294324	-1.48487	down	No
3	NEK10	0.00203239	-1.3506	0.000304859	-1.37379	down	No
20	SLCO4A1	0.000317184	1.42534	0.0175664	1.29774	up	No
12	KLHL42	0.00035071	-1.28657	0.0367529	-1.18926	down	No
5	ARL14EPL	0.00213337	1.98343	0.000354611	1.76879	up	No
12	SLC8B1	0.000357486	-1.3509	0.0229915	-1.2681	down	No
5	ARHGAP26	0.00478683	1.27163	0.000359963	1.32584	up	No
6	CITED2	0.000365716	-1.51774	0.00253073	-1.40449	down	No
15	MFGE8	0.00192362	-1.43053	0.000370984	-1.45524	down	No
1	FHL3	0.00297601	-1.30203	0.00038001	-1.40341	down	No
6	SLC26A8	0.000564685	1.52168	0.000383843	1.55478	up	No
17	SLFN5	0.000396301	1.46387	0.0343733	1.28834	up	No
X	IQSEC2	0.00039638	-1.2855	0.00039696	-1.30738	down	No
20	ABHD12	0.00040417	-1.34019	0.0110939	-1.25008	down	No
8	SFRP1	0.0388039	1.24421	0.000407614	1.39735	up	No
13	USP12	0.000414618	1.34625	0.00173483	1.30618	up	No
1	LRP8	0.000416897	1.38115	0.00124593	1.3244	up	No
6	GPR126	0.000418134	-1.63639	0.00622979	-1.52845	down	No
7	THSD7A	0.000421967	2.0455	0.00165187	1.76043	up	No
6	TEAD3	0.000421967	-1.37946	0.00208579	-1.33563	down	No
4	C4orf36	0.000436255	1.42118	0.00721225	1.37239	up	No
20	SOGA1	0.000447617	-1.32943	0.0173465	-1.25214	down	No
1	ENAH	0.000457624	-1.28013	0.029406	-1.18371	down	No
19	CAPN12	0.0004584	-1.65226	0.0137587	-1.42768	down	No
19	FAM71E1	0.000460301	-2.13144	0.00108717	-1.66761	down	No
11	SPTBN2	0.000460301	-1.35717	0.00237368	-1.3054	down	No
9	AIF1L	0.000461976	-1.82894	0.0285538	-1.46015	down	Yes
1	GNG4	0.000470803	-1.61966	0.00347402	-1.44744	down	No
1	DUSP10	0.000475681	1.35708	0.0396423	1.30158	up	No
2	GRHL1	0.000480253	-1.31982	0.0336582	-1.25932	down	No
19	CD33	0.00048646	-2.11403	0.0182705	-1.5845	down	No
20	BPI	0.000494271	1.87839	0.000940311	1.69688	up	No
16	CBFA2T3	0.000502029	2.01201	0.0373433	1.52162	up	No
20	WFDC3	0.000953353	2.06417	0.00050569	1.84008	up	No
1	GLUL	0.00163494	1.25063	0.000506248	1.27056	up	No
7	CDHR3	0.000564527	-1.3835	0.000516167	-1.35209	down	No
11	SIGIRR	0.0176952	1.45914	0.000527225	1.59012	up	No
22	SEPT5	0.0369486	-1.4934	0.000531576	-1.66702	down	No
12	DYRK2	0.000634531	-1.4153	0.000547822	-1.35976	down	No
14	MOK	0.000550943	-1.40802	0.027915	-1.2838	down	No
X	NUDT11	0.000563536	-1.59801	0.00374478	-1.48152	down	No
17	ALDH3A2	0.000580614	1.41085	0.0316199	1.29534	up	No
3	TMEM45A	0.000609082	1.33005	0.0322917	1.222	up	No
12	C12orf36	0.00062561	2.09667	0.0209107	1.57243	up	No
13	C13orf45	0.000634531	-2.08926	0.0315784	-1.46203	down	No
8	RP11-127H5.1	0.0283132	1.36333	0.000649691	1.46844	up	No
10	MLLT10	0.000649696	1.21273	0.0152016	1.17031	up	No
1	EPHB2	0.0105305	-1.27932	0.00066986	-1.32336	down	No
1	KIF17	0.0200215	-1.35171	0.000675281	-1.46908	down	No
21	CHODL	0.000693022	2.03089	0.00901782	1.63382	up	No
5	PRR7	0.022638	-1.31747	0.000711158	-1.42782	down	No
6	GPR115	0.00167245	1.55637	0.000717491	1.63759	up	No
10	TACC2	0.00112193	-1.26394	0.000747923	-1.27663	down	No
20	SMOX	0.0429123	-1.45076	0.000766076	-1.7133	down	No
9	COL27A1	0.000769133	-1.4278	0.00132488	-1.46831	down	No
1	PHGDH	0.000798411	1.35552	0.00930502	1.26777	up	No
16	USB1	0.000806373	-1.45435	0.00334092	-1.3812	down	No
21	RCAN1	0.000807535	-1.33054	0.0190531	-1.2631	down	No
2	TRABD2A	0.00105769	1.26395	0.000812362	1.27695	up	No
3	FRMD4B	0.00115137	-1.68177	0.000836839	-1.65278	down	No
8	LETM2	0.000841079	-1.33763	0.0118601	-1.26612	down	No
1	DUSP23	0.000869327	-1.52997	0.00183149	-1.46705	down	No
3	DZIP1L	0.0131631	1.20966	0.000882706	1.30265	up	No
18	SOCS6	0.00937955	1.29938	0.000890948	1.28903	up	No
5	CCNG1	0.000914475	1.33449	0.00182201	1.33613	up	No
11	GRM5	0.000947794	-1.64183	0.0420367	-1.41738	down	No
8	COL14A1	0.000951326	1.95211	0.0282693	1.54904	up	No
8	TRAPPC9	0.00126101	1.33726	0.000953753	1.31612	up	Yes
8	ZNF395	0.000954341	1.32139	0.00344061	1.27551	up	No
1	C1orf21	0.000956211	1.22536	0.00178357	1.20531	up	No
12	RHEBL1	0.000964924	1.38155	0.02232	1.30719	up	No
20	KIF3B	0.0049523	-1.18704	0.000985155	-1.22601	down	No
11	CEP57	0.009524	1.24642	0.00102867	1.29892	up	No
8	PDP1	0.00106307	1.38498	0.00265077	1.3562	up	No
13	EBPL	0.026684	1.2756	0.00106611	1.36775	up	No
19	SIGLEC10	0.00108639	-1.54779	0.00294622	-1.46279	down	No
2	ARHGEF33	0.00108735	-1.50439	0.0228947	-1.34162	down	No
13	FGF14	0.0221265	1.43234	0.00109485	1.44433	up	No
17	NPEPPS	0.011999	1.20459	0.00110294	1.21228	up	No
1	FAM69A	0.00273542	1.27154	0.00112751	1.28673	up	No
9	LRRC8A	0.00116324	-1.36827	0.0150413	-1.26664	down	No
2	SDC1	0.001187	-1.4631	0.0324076	-1.29309	down	No
7	HDAC9	0.00127736	-1.28439	0.0141426	-1.21917	down	No
1	SLC19A2	0.00129897	1.4775	0.031391	1.32558	up	No
19	LPHN1	0.00134456	-1.51086	0.0110939	-1.41076	down	No
6	DCDC2	0.00602297	-1.70725	0.00134886	-1.71605	down	No
1	CDK18	0.00143519	-2.06528	0.043711	-1.49558	down	No
10	TTC18	0.00152645	1.48254	0.0284036	1.39351	up	No
11	SSH3	0.00154589	-1.4114	0.00326334	-1.37598	down	Yes
16	MMP15	0.00163934	-1.57316	0.00155205	-1.45494	down	No
3	NLGN1	0.0455951	1.31972	0.00155205	1.44856	up	No
18	BCL2	0.00156091	1.3445	0.00207246	1.31441	up	Yes
16	CRISPLD2	0.00157651	-1.50969	0.0150705	-1.41129	down	No
2	GPR1	0.00158467	1.89118	0.0144104	1.58878	up	No
3	ATP13A3	0.00161553	-1.24109	0.0119357	-1.20438	down	No
1	DNM3	0.00162522	1.3377	0.0151404	1.27479	up	No
6	MOCS1	0.00342396	-1.30821	0.00164733	-1.3509	down	No
17	TNFAIP1	0.00165825	-1.28394	0.0315784	-1.21119	down	No
11	CASP4	0.00174207	1.28533	0.009526	1.23477	up	No
9	TNFSF8	0.00176466	-1.99397	0.00679085	-1.65872	down	No
7	IGF2BP3	0.00176466	1.25314	0.0296298	1.18373	up	No
X	USP11	0.00189204	-1.28744	0.0201676	-1.21246	down	No
2	SPEG	0.00478177	1.3073	0.00190755	1.32019	up	No
13	NBEA	0.00191291	1.48414	0.0273593	1.37437	up	No
15	PEAK1	0.00777875	-1.26916	0.00191549	-1.28843	down	No
1	FAM46B	0.0020313	-1.48261	0.0359595	-1.37816	down	No
17	MGAT5B	0.00311248	1.34255	0.00205641	1.33987	up	No
7	LFNG	0.00377942	1.49986	0.00209908	1.49426	up	No
8	PDLIM2	0.00558631	-1.72167	0.00227896	-1.67315	down	No
3	ANAPC13	0.00542984	-1.20379	0.00229657	-1.23314	down	No
1	STMN1	0.0023047	-1.20371	0.0458859	-1.14618	down	Yes
20	MYBL2	0.00232448	-1.2758	0.0232548	-1.2193	down	No
11	RTN4RL2	0.0359397	-1.3118	0.00234444	-1.49878	down	No
3	ZDHHC3	0.0223579	-1.20144	0.00237262	-1.22449	down	No
15	MYO1E	0.00237612	-1.25293	0.0208128	-1.22215	down	No
7	CAV2	0.00241115	1.35256	0.0149796	1.28236	up	No
8	PLEKHA2	0.00269334	-1.22422	0.00244746	-1.22864	down	No
15	RBPMS2	0.00468087	-1.56113	0.00252331	-1.57548	down	No
4	KCNIP4	0.00638176	1.48923	0.00255076	1.47475	up	No
3	IL1RAP	0.00260386	1.25897	0.0203111	1.24191	up	No
11	TAF1D	0.00261147	1.2453	0.00327364	1.24006	up	No
5	TNFAIP8	0.00274683	-1.27301	0.00274914	-1.2495	down	No
20	FAM83D	0.00276119	-1.23588	0.0474013	-1.16277	down	No
22	TEF	0.00276119	-1.30993	0.0337395	-1.24176	down	No
9	SPATA6L	0.00284204	1.38647	0.00395932	1.36012	up	No
3	RFTN1	0.00298768	-1.30025	0.0042615	-1.27116	down	No
12	SLC41A2	0.00298768	1.47507	0.0144962	1.41405	up	No
3	SKIL	0.0031533	1.29827	0.00439955	1.29323	up	No
17	C17orf103	0.00347135	-1.29198	0.00981122	-1.30273	down	No
12	PRB4	0.0114218	1.77243	0.00351512	1.70129	up	No
16	ZNF319	0.00354091	-1.45873	0.0105401	-1.37677	down	No
9	TMEM8B	0.00363773	-1.25904	0.0381053	-1.21728	down	No
11	HPS5	0.0456457	-1.21393	0.00380178	-1.31028	down	No
22	IL17RA	0.00387874	-1.25685	0.01015	-1.22198	down	No
1	WDR63	0.00388155	-1.40778	0.00819909	-1.36493	down	No
3	SLC12A8	0.00390009	1.4924	0.00732832	1.49624	up	No
2	ACOXL	0.00396568	1.8325	0.00422335	1.68901	up	No
17	ACSF2	0.00463502	-1.23512	0.00402974	-1.24366	down	No
5	SNX18	0.00406508	-1.2216	0.00725504	-1.22482	down	No
13	KCTD12	0.0373273	-1.35414	0.00412765	-1.46286	down	No
13	KLF5	0.0140902	-1.24398	0.00419574	-1.29112	down	Yes
4	DCLK2	0.00427331	1.18825	0.00430095	1.20247	up	No
1	CELSR2	0.0042797	-1.32934	0.0433934	-1.27725	down	No
4	LPHN3	0.00441524	-1.53359	0.00685854	-1.52147	down	No
20	ADA	0.0199609	-1.26655	0.00469796	-1.4439	down	No
11	TMEM135	0.00474438	1.24244	0.00487927	1.24926	up	No
12	GRIN2B	0.00481444	1.92406	0.00927177	1.63591	up	No
1	C1orf106	0.00500166	-1.87039	0.0377848	-1.52168	down	No
2	SESTD1	0.0422979	1.25193	0.00519466	1.32265	up	No
5	TMEM232	0.00524343	1.61403	0.0463873	1.41854	up	No
14	EXOC3L4	0.0206791	1.60727	0.00537883	1.6171	up	No
X	MAP7D3	0.00539973	-1.34722	0.0484796	-1.28776	down	No
8	SORBS3	0.00556354	-1.35895	0.0398555	-1.25863	down	No
5	TNIP1	0.00566589	-1.27857	0.00560925	-1.29191	down	No
17	RP11-1407O15.2	0.0057528	1.27238	0.00953695	1.22675	up	No
X	FIGF	0.00600753	1.64787	0.0252937	1.4882	up	No
1	E2F2	0.00602597	-1.29335	0.00632567	-1.2764	down	No
6	ECT2L	0.0223179	1.30923	0.00614351	1.37645	up	No
14	TMEM121	0.0298423	-1.56995	0.0063697	-1.56133	down	No
6	ELOVL5	0.0326124	1.14643	0.00664057	1.18795	up	No
16	KIFC3	0.0138341	-1.30429	0.00710882	-1.32482	down	No
2	DQX1	0.0352498	-1.62207	0.00710882	-1.65217	down	No
1	SLC1A7	0.0349904	-1.6989	0.00776206	-1.57864	down	No
3	CLDN18	0.0223433	1.40238	0.00776362	1.40221	up	No
1	PADI1	0.0249447	-1.54378	0.00819909	-1.56622	down	No
5	GPX3	0.00893509	-1.38111	0.0182294	-1.31332	down	No
12	SLCO1A2	0.0450531	-1.65876	0.00895432	-1.62464	down	No
11	PAMR1	0.00899966	-1.43296	0.016995	-1.38068	down	No
22	CLTCL1	0.0201078	-1.19275	0.00937524	-1.22301	down	No
2	MAP4K3	0.0213483	1.15747	0.0094078	1.18538	up	No
1	SLC6A9	0.0437655	1.25868	0.00951383	1.29317	up	No
5	NREP	0.0125733	1.41552	0.009526	1.40836	up	No
19	ZNF665	0.0233767	1.46281	0.00963042	1.44313	up	No
10	IPMK	0.00968373	-1.20057	0.0444238	-1.16904	down	No
10	ANTXRL	0.0412882	1.63437	0.00973161	1.63335	up	No
17	ITGA2B	0.00998537	-1.73807	0.0204819	-1.55171	down	No
1	FAM46C	0.0100184	1.74731	0.0174418	1.58421	up	No
5	IQGAP2	0.030213	1.54212	0.0102071	1.54727	up	No
2	SOCS5	0.0335755	-1.15158	0.0102385	-1.19202	down	No
20	FAM110A	0.0103375	-1.23438	0.0117504	-1.25382	down	No
3	TPRG1	0.0103443	1.42393	0.0178118	1.39437	up	No
2	FIGN	0.0103738	1.26059	0.0109678	1.24768	up	No
12	EEA1	0.0105061	1.18746	0.0398555	1.17061	up	No
17	CXCL16	0.0209475	-1.49634	0.0106921	-1.51897	down	No
5	CAST	0.011956	1.1618	0.0110857	1.16586	up	No
2	SLC8A1	0.0183521	-1.17132	0.0110939	-1.23408	down	No
2	TMEM131	0.0338753	1.14846	0.0110939	1.17954	up	No
17	RARA	0.0391904	-1.18273	0.0115989	-1.19575	down	No
7	CCDC129	0.0341844	-1.59487	0.0125834	-1.57501	down	No
5	C1QTNF2	0.0127205	-1.66278	0.0428779	-1.4717	down	No
21	C21orf91	0.0128404	1.38315	0.0495823	1.34865	up	No
19	SDHAF1	0.013767	-1.33383	0.0141748	-1.32474	down	No
2	LPIN1	0.0137702	1.28799	0.0391645	1.22751	up	No
5	CDH12	0.0144929	1.37107	0.0453432	1.32051	up	No
5	MGAT4B	0.0148737	1.24335	0.0393704	1.21789	up	No
12	NAV3	0.018122	1.34052	0.0153226	1.40005	up	No
17	LGALS9	0.0160477	1.63246	0.0214922	1.54908	up	No
17	CHD3	0.016214	1.16678	0.0307342	1.16213	up	No
20	C20orf194	0.0336704	-1.21056	0.0165259	-1.22506	down	No
2	SLC39A10	0.0445711	1.21402	0.0166722	1.26209	up	No
14	HSP90AA1	0.0183521	-1.19508	0.0294757	-1.19329	down	No
17	PDK2	0.0311164	-1.19745	0.0183854	-1.20529	down	No
16	CPNE2	0.0187053	-1.22567	0.0188414	-1.25277	down	No
5	EPB41L4A	0.0188024	1.44907	0.0275599	1.41712	up	No
12	SLC38A2	0.0196309	-1.19497	0.0194266	-1.16013	down	No
12	ANKS1B	0.0199322	1.41279	0.0239308	1.41212	up	No
1	S100A13	0.0267296	1.23335	0.0201676	1.2372	up	No
X	CHST7	0.0474163	1.24912	0.0201776	1.25005	up	No
7	SKAP2	0.0315837	1.24638	0.0205189	1.25357	up	No
10	BTBD16	0.0294759	-1.36777	0.0205449	-1.35281	down	Yes
7	GATSL2	0.0213337	-1.33854	0.0224674	-1.34237	down	No
7	PPP1R17	0.0329126	-1.64021	0.0215003	-1.55777	down	No
2	ADCY3	0.0216266	-1.17749	0.0491219	-1.16379	down	No
9	TRPM3	0.0414349	1.39687	0.0221057	1.4379	up	No
3	OSTN	0.0483321	1.62249	0.0231165	1.56105	up	No
9	SETX	0.0398693	-1.15572	0.0238186	-1.16541	down	No
17	GLP2R	0.0334134	-1.70795	0.0249338	-1.49944	down	No
7	DPY19L1	0.0462156	1.20854	0.0250686	1.21752	up	No
17	MMD	0.025851	1.44916	0.0456722	1.40349	up	No
3	AMOTL2	0.0307966	-1.36905	0.0298085	-1.37862	down	No
1	CHRM3	0.0365816	1.35035	0.0314163	1.36264	up	No
7	EPHB4	0.0367039	1.23272	0.0336012	1.2434	up	No
1	GPR153	0.0483321	-1.29316	0.0340173	-1.31835	down	No
6	GSTA4	0.0362064	1.42729	0.0351148	1.41899	up	No
12	HIP1R	0.0366317	-1.2938	0.0392968	-1.30857	down	No
1	ID3	0.0490892	-1.37377	0.0412614	-1.3668	down	No
2	ARL6IP6	0.0469664	1.24523	0.0474938	1.24232	up	No

## Sheet: IDH1 associated DE genes
Chromosome	Gene Name	q-value	Fold Change	Direction
X	FGF13	0	322.597	up
11	SHANK2	1.60697e-294	174.545	up
8	SLC7A2	3.44933e-286	55.4831	down
1	RYR2	2.26138e-280	125.046	up
21	COL6A2	4.51887e-261	307.269	down
6	DSP	1.67115e-242	784.609	down
4	PLAC8	6.65318e-211	42.8524	down
7	COL1A2	2.27514e-210	1159.8	down
X	PAK3	9.98276e-209	22.595	down
9	LPPR1	1.60361e-184	258.811	up
5	CTNND2	5.99465e-162	88.4112	up
18	FHOD3	5.14284e-147	35.6364	down
19	CACNG8	4.97647e-146	545.882	down
6	SAMD5	2.57464e-145	41.1465	up
10	SLC16A9	2.73163e-143	50.4489	down
17	ANKFN1	3.42215e-132	23.9942	up
1	CHRM3	4.60515e-130	29.4631	up
3	WNT5A	6.12272e-129	39.9959	down
19	GRIK5	1.49705e-128	40.8287	down
X	BGN	3.75861e-124	87.7689	down
17	MYH10	2.74563e-121	79.0705	down
1	NFIA	4.59399e-119	7.06014	down
4	CCSER1	9.40261e-113	26.4843	up
10	MKX	1.494e-112	20.8637	up
16	MMP2	3.07328e-112	10.8888	down
1	C1orf106	2.37806e-110	37.6305	down
11	NOX4	7.22293e-109	20.3726	down
X	NHS	8.61196e-107	6.30606	down
21	DSCR4	2.64831e-106	261.751	up
5	CDX1	3.07407e-106	114.149	up
3	RPL39L	1.22311e-105	59.3169	up
22	MN1	8.83292e-104	26.201	down
2	ACTG2	5.75932e-101	81.3613	down
1	HIVEP3	4.62582e-100	37.0117	down
2	IGFBP2	1.47194e-98	120.662	up
3	ABI3BP	1.52054e-96	8.41869	up
4	DKK2	3.69848e-96	16.0495	down
20	PMEPA1	4.67398e-96	254.465	down
X	CNKSR2	1.34098e-95	184.855	down
11	CREB3L1	1.71172e-92	10.0794	down
3	CNTN6	6.51187e-89	17.4063	down
2	TNS1	6.44671e-88	201.703	down
10	CPN1	7.69746e-84	118.741	down
5	PPP2R2B	2.22591e-83	25.3781	up
7	CREB5	3.18206e-83	24.7187	down
5	ADCY2	3.66901e-82	56.7926	up
2	ADAM23	1.45876e-81	14.1924	up
5	ADAM19	2.38563e-80	9.18057	down
2	CYP27C1	2.18815e-79	143.012	down
13	SLAIN1	1.89155e-76	30.6245	down
3	CD200	3.52445e-75	22.3599	down
11	SYT9	1.75402e-74	26.3839	down
9	DBH	5.65839e-74	9.40767	up
6	GGNBP1	1.11673e-73	150.202	up
3	SCN5A	4.48005e-73	72.4986	down
2	PLCL1	1.42551e-72	29.9091	up
14	DACT1	1.89733e-70	12.8094	down
7	NPTX2	2.66125e-70	5.68773	down
1	SERINC2	5.7679e-69	6.51234	up
11	JAM3	1.12562e-68	5.9404	down
11	PKNOX2	1.29852e-68	52.8091	down
11	PGR	2.42964e-67	33.661	down
11	FAT3	1.14239e-66	20.3159	up
12	IGF1	1.37076e-65	28.9592	up
8	RALYL	1.90309e-65	39.3108	down
8	LY6K	4.14935e-65	9.32785	up
6	MAN1A1	4.19252e-65	6.49786	up
2	PSD4	5.23009e-65	13.5915	down
15	RBPMS2	7.29647e-65	7.48736	down
11	HTATIP2	9.23745e-65	114.118	down
21	PCBP3	9.65065e-65	27.0282	up
20	SLC13A3	7.43152e-64	18.2801	up
5	FAM169A	2.61201e-63	12.4902	down
13	COL4A2	2.68802e-62	4.455	down
10	PTPRE	7.85545e-62	29.2876	down
1	KIF21B	2.36794e-61	107.034	down
21	RIPK4	2.00041e-60	16.6581	down
20	APCDD1L	3.7796e-60	13.7007	down
X	MAOA	4.93003e-60	6.58607	up
2	KCNH7	9.5282e-60	30.5534	up
5	ANKRD33B	6.03048e-59	7.83096	up
4	RBM47	7.17023e-59	13.69	up
21	COL6A1	7.30895e-59	11.0141	down
17	MEOX1	7.74294e-59	23.2428	down
21	KCNJ6	2.63909e-58	27.7608	up
9	LINGO2	2.69503e-58	38.948	up
1	MAN1C1	1.49127e-57	14.0879	up
3	ERC2	1.75068e-57	21.1819	down
1	COL16A1	6.63187e-57	11.9012	down
12	HSPB8	1.28444e-55	38.8286	down
13	COL4A1	1.48164e-55	6.7606	down
7	DYNC1I1	2.5814e-55	13.4965	up
11	PAMR1	3.33432e-55	13.5797	up
18	GALNT1	6.57041e-55	5.75105	down
12	PDE3A	6.71153e-55	3.3495	up
19	IL27RA	9.05575e-55	11.3536	down
16	CDYL2	3.12313e-54	7.69248	up
14	LTBP2	8.87332e-54	8.19359	down
10	DPYSL4	3.6393e-53	14.3803	down
X	MID2	7.98645e-53	52.3395	down
6	SLC16A10	9.65491e-53	8.13311	up
10	UNC5B	1.29791e-51	133.994	down
1	HMCN1	1.69805e-51	8.81626	down
4	HTRA3	2.5524e-51	34.6549	down
19	CD70	2.7857e-51	41.8119	down
3	FAM43A	7.79811e-51	6.93411	down
6	RUNX2	1.39528e-50	6.23455	down
8	SYBU	1.7349e-50	14.9183	up
4	STOX2	3.13045e-50	31.7222	up
14	NFATC4	1.16451e-49	88.397	down
X	ARMCX2	3.12928e-49	19.0749	down
6	HIST1H4L	4.38208e-49	26.9789	down
5	ZDHHC11	4.85496e-49	10.921	up
19	ZNF677	1.26767e-48	14.7122	up
1	ZNF362	1.28055e-48	11.5613	down
11	ASRGL1	1.609e-48	48.1223	down
8	NDRG1	2.09623e-48	46.0229	down
2	ST6GAL2	1.64378e-47	130.623	down
10	GRID1	2.66227e-47	25.3486	up
6	TNXB	2.81003e-47	10.7656	up
X	ZDHHC15	3.44874e-47	13.1824	down
7	STEAP2	5.54015e-47	9.67283	down
2	NPAS2	6.28052e-47	57.2801	down
3	ARHGAP31	7.187e-47	5.13616	down
17	IKZF3	1.16919e-46	47.72	down
4	PDGFRA	1.19783e-46	79.0789	down
13	LRRC63	1.77438e-46	83.5724	up
10	PALD1	2.93045e-46	16.0588	down
10	AKR1E2	8.0029e-46	23.6508	down
11	TP53I11	1.88888e-45	38.0093	down
6	GFOD1	3.03362e-45	8.95172	down
14	PRKCH	3.64726e-45	4.96921	up
11	B4GALNT4	1.10629e-44	81.2973	down
15	SH3GL3	2.62939e-44	52.5614	down
9	SH3GL2	2.98083e-44	10.0839	up
2	GAL3ST2	1.76706e-43	9.91262	up
11	AMPD3	2.00889e-43	3.70351	up
4	LIMCH1	2.51161e-43	22.7623	down
5	NPR3	8.43511e-43	7.36228	up
12	TMTC1	2.17212e-42	6.62413	up
2	FBXO41	2.173e-42	5.23946	down
12	CACNA1C	4.15074e-42	6.8796	up
5	GDNF	5.32911e-42	43.8562	down
7	FOXP2	5.3399e-42	6.01806	up
19	CNN1	8.64983e-42	22.8283	down
3	PEX5L	1.29682e-41	9.85332	up
4	BST1	1.46658e-41	3.80776	up
6	GPR63	1.60459e-41	6.32798	down
16	LPCAT2	1.73399e-41	4.85147	down
19	PSG1	2.32836e-41	8.33613	up
3	COL7A1	2.33571e-41	4.83954	down
2	LBH	3.08991e-41	54.2555	down
2	TBC1D8	3.66638e-41	4.9858	up
16	CDH11	5.19637e-41	50.9296	down
1	ESRRG	5.33281e-41	14.6766	up
19	ADAMTS10	9.85263e-41	111.472	down
20	SLC2A10	1.09979e-40	76.466	down
6	LAMA4	1.4294e-40	7.40623	down
20	BMP2	1.84079e-40	29.6853	down
2	FZD7	3.21546e-40	10.4362	down
1	PCSK9	8.49686e-40	24.2736	down
13	FREM2	8.54494e-40	6.57219	up
19	MYADM	1.07769e-39	5.68175	down
6	RCAN2	1.18322e-39	33.8149	down
17	CCL2	1.3178e-39	4.52891	up
10	TSPAN14	1.6894e-39	3.53374	down
8	MYOM2	6.87714e-39	22.3493	up
7	LFNG	7.42117e-39	6.1753	down
9	ZNF483	1.1625e-38	14.5744	down
11	LUZP2	1.29515e-38	13.9492	down
6	EPHA7	3.82346e-38	28.7604	up
16	LMF1	4.1879e-38	5.72022	up
14	C14orf132	5.34717e-38	17.3592	down
20	LPIN3	8.67437e-38	22.1292	up
2	OSR1	8.78352e-38	5.02873	up
7	TMEM178B	1.27311e-37	4.32946	up
6	HIST1H4F	1.32247e-37	63.5408	down
20	THBD	1.57403e-37	72.0397	down
1	PRDM16	2.05605e-37	23.7151	down
3	P2RY1	3.62298e-37	50.1707	up
9	PAPPA	6.31903e-37	5.45026	down
16	CRISPLD2	2.15029e-36	14.1736	down
15	CA12	3.05838e-36	3.01865	down
4	TMEM144	3.71102e-36	21.768	down
X	ARHGAP6	8.05668e-36	4.99419	up
1	AMY2B	2.26906e-35	8.48479	up
11	PGM2L1	2.3615e-35	2.9362	down
12	ALDH2	4.8193e-35	14.4384	down
11	MCAM	7.41751e-35	15.9841	down
8	KBTBD11	1.4434e-34	40.6356	down
1	TNFRSF1B	1.66949e-34	8.97358	up
12	TMEM117	2.16726e-34	5.23428	down
14	EFS	3.90397e-34	81.2089	down
7	AEBP1	4.5654e-34	4.14384	down
10	ARMC4	7.19936e-34	4.1059	up
2	D2HGDH	7.89323e-34	2.92087	up
21	DSCR8	8.54759e-34	80.0331	up
15	HOMER2	1.14281e-33	9.55558	down
17	MRC2	2.07196e-33	4.2251	down
3	CHDH	2.25885e-33	18.8472	down
4	PABPC4L	2.62222e-33	83.0911	down
12	OASL	2.84151e-33	18.9215	down
6	DDO	3.43348e-33	8.02246	up
16	RRAD	3.69699e-33	12.4772	down
6	CNR1	4.77002e-33	19.2534	up
8	SNAI2	1.39735e-32	5.43766	down
9	CD274	1.59152e-32	5.11603	down
X	CLIC2	1.7227e-32	5.28696	up
8	PSCA	2.73008e-32	4.9451	up
12	IRAK3	3.65883e-32	5.92191	down
15	APH1B	3.91225e-32	3.54324	down
1	ACTN2	4.76049e-32	15.9605	down
3	EOGT	6.03329e-32	2.72464	down
2	CYP1B1	6.58936e-32	3.86655	down
15	ITGA11	1.27234e-31	4.80259	down
1	NMNAT2	1.6575e-31	6.30896	up
9	SVEP1	2.34835e-31	3.88619	down
X	HAUS7	2.61462e-31	9.74378	down
3	SLC9A9	3.17087e-31	15.958	up
16	IL32	3.30289e-31	7.06401	down
12	ZNF641	5.41055e-31	9.65662	down
10	SRGN	6.83861e-31	5.4939	down
3	CLDN11	7.3885e-31	3.59213	up
18	RNF165	8.23371e-31	35.261	down
10	MYO3A	8.65918e-31	10.7874	up
9	C9orf64	1.01765e-30	4.24047	down
1	FHAD1	1.35184e-30	5.94514	up
6	NKAIN2	1.38421e-30	6.32245	up
16	ZNF423	2.12576e-30	12.0574	up
5	EDIL3	2.94693e-30	4.31337	down
3	MRAS	3.05909e-30	7.50294	down
5	RGMB	3.18013e-30	4.54057	up
7	CTTNBP2	3.85843e-30	8.90127	up
6	GPR126	6.18285e-30	5.02904	down
19	CATSPERG	6.52279e-30	4.2684	up
11	CEND1	6.8451e-30	4.94428	up
6	DSE	7.53923e-30	3.09254	down
10	CACNB2	1.07894e-29	6.24064	up
9	TGFBR1	1.43338e-29	3.14942	down
1	CREG1	1.5222e-29	6.10135	down
5	C5orf66	1.60516e-29	4.14365	up
1	FAM89A	1.61751e-29	4.9525	down
22	PHF21B	2.11525e-29	40.7952	down
1	LGALS8	3.17136e-29	3.27218	down
12	CNTN1	3.22526e-29	17.4957	up
14	MMP14	4.21334e-29	3.46632	down
10	HMX2	4.32909e-29	35.7942	down
1	MFSD2A	4.41293e-29	19.3376	down
2	KCNIP3	5.02418e-29	3.03566	up
6	GRIK2	6.06751e-29	4.34831	down
16	CPPED1	7.12032e-29	29.9701	down
21	CLDN14	9.71872e-29	28.9265	down
14	RHOJ	9.82765e-29	36.2025	down
12	AMIGO2	1.043e-28	6.6742	down
2	DYSF	1.04531e-28	4.80552	down
4	ARL9	1.28976e-28	7.12733	down
18	COLEC12	1.60748e-28	18.0032	down
3	ST6GAL1	1.7129e-28	14.2448	up
2	FN1	2.05077e-28	5.22712	down
19	COL5A3	2.2273e-28	48.4342	down
2	LYPD6	2.2273e-28	7.34749	up
8	CHMP4C	2.63693e-28	43.9248	down
19	DYRK1B	3.17934e-28	3.18896	up
3	OSBPL10	3.17934e-28	5.81827	down
1	LPHN2	3.5279e-28	3.92776	up
19	PRKCG	3.81353e-28	38.8719	down
16	ITGAD	4.60074e-28	7.21752	up
18	ZNF516	7.49697e-28	43.9953	down
6	SNAP91	1.00538e-27	8.84508	up
2	EMILIN1	2.1473e-27	4.39751	down
1	COLGALT2	2.88971e-27	5.88629	down
18	ANKRD29	2.99175e-27	7.83026	up
3	PLXNB1	2.99175e-27	7.03528	down
7	FAM126A	3.27008e-27	2.35009	down
10	ZNF365	3.29339e-27	5.92422	down
20	EEF1A2	4.5806e-27	7.76226	down
14	PLEK2	8.31636e-27	15.2145	down
X	ASB9	9.15155e-27	9.17452	up
8	CRISPLD1	1.75903e-26	24.8589	down
7	TPK1	1.79072e-26	3.91452	up
7	RELN	2.29314e-26	3.1215	up
13	RASL11A	2.83852e-26	6.0063	up
20	KCNG1	2.86007e-26	49.4469	down
2	NRP2	3.36907e-26	3.49147	down
X	SSX1	3.52446e-26	10.5029	up
20	TGM2	4.91545e-26	5.14808	down
13	ZDHHC20	5.39212e-26	2.49835	down
15	RASGRF1	7.65971e-26	9.03415	down
14	ITPK1	7.87555e-26	3.22977	up
19	NOTCH3	8.01044e-26	52.2001	down
14	PELI2	8.72439e-26	3.27898	up
20	ACSS1	1.49206e-25	4.13832	up
13	DCT	1.49412e-25	16.9003	up
20	PLCB1	1.53953e-25	2.72686	up
10	CHST15	1.83423e-25	48.5328	down
16	STX1B	1.84541e-25	6.8019	down
3	GPR156	2.09177e-25	2.75259	down
13	SACS	2.17409e-25	3.15886	down
7	ATXN7L1	2.21302e-25	2.37973	up
X	KAL1	2.56809e-25	3.59895	down
8	SLURP1	2.58835e-25	10.4038	up
1	LRRC71	2.59619e-25	6.1879	up
1	TSPAN2	2.59649e-25	6.9084	down
22	MYO18B	2.64733e-25	10.4684	down
13	NALCN	5.88536e-25	8.94752	up
19	PTPRH	6.149e-25	3.65874	up
13	SAP18	6.48069e-25	2.62368	down
11	C11orf44	1.09548e-24	14.1294	up
6	SLC29A1	1.1141e-24	3.35065	down
3	ZNF501	1.14506e-24	20.5791	up
20	SMOX	1.33896e-24	6.39512	down
11	PPFIBP2	1.89995e-24	19.5605	down
11	NTM	2.09068e-24	52.2265	down
5	EBF1	2.17589e-24	3.99026	up
8	GDF6	2.31584e-24	4.66432	down
7	RUNDC3B	3.9086e-24	3.2212	up
18	LIPG	4.0904e-24	26.1016	down
17	RPH3AL	4.35689e-24	2.53355	up
5	SH3TC2	5.91752e-24	4.66922	up
6	HIST1H3C	6.3587e-24	17.826	down
X	BHLHB9	6.76017e-24	2.96299	down
10	TACR2	6.92539e-24	4.71279	down
1	SOX13	6.92539e-24	3.45878	up
21	IFNGR2	6.92539e-24	2.48878	down
18	ZNF532	7.88288e-24	2.49233	down
7	ITGB8	8.11009e-24	36.1757	down
19	TMC4	9.0633e-24	3.43055	up
2	LIMS2	9.94844e-24	5.877	down
9	RALGPS1	1.23231e-23	3.48764	up
1	RUNX3	1.23506e-23	19.5608	down
7	SFRP4	1.25676e-23	3.94573	down
2	QPCT	1.39907e-23	4.77017	down
19	ATP1A3	1.49188e-23	32.7472	down
4	RXFP1	1.71996e-23	3.25335	up
5	CCDC125	1.9003e-23	3.03205	down
2	IQCA1	2.24472e-23	10.6443	down
2	GPR1	2.97768e-23	9.34694	down
4	EGF	3.83098e-23	7.79871	up
5	TSLP	4.61449e-23	32.3088	up
15	RORA	4.78492e-23	5.53723	down
5	TMEM173	5.15757e-23	2.70889	down
1	FBLIM1	5.23336e-23	2.59508	down
15	UBE2Q2	8.48018e-23	2.27883	down
17	LHX1	1.51989e-22	7.24981	down
4	EPHA5	1.64766e-22	3.40427	down
15	ADAMTS7	1.70079e-22	4.19586	down
1	SLC19A2	1.98003e-22	4.02633	down
4	SNCA	2.08476e-22	3.00324	up
22	ASPHD2	2.42079e-22	8.07444	down
9	EPB41L4B	3.29284e-22	2.68811	up
5	GPR98	3.36663e-22	4.54365	up
3	PLSCR4	4.06174e-22	4.39931	up
1	OPN3	4.92936e-22	3.39183	down
13	GPC5	5.90748e-22	7.01692	up
3	MYD88	7.76209e-22	3.37819	down
15	SEMA6D	8.44945e-22	13.0531	up
13	FRY	9.0655e-22	5.35765	up
4	SPRY1	9.07452e-22	4.53996	up
18	PSTPIP2	1.00216e-21	5.73785	down
13	IFT88	1.11957e-21	3.27487	down
19	SEMA6B	1.19766e-21	20.5241	down
5	CCDC69	1.36553e-21	11.3369	down
8	SULF1	1.41377e-21	11.9074	down
13	FOXO1	1.42068e-21	2.83555	up
6	RNF182	1.75631e-21	2.45586	up
4	COL25A1	2.03271e-21	7.88164	up
2	AGAP1	2.16431e-21	2.66888	up
4	SORBS2	2.23861e-21	3.66585	up
4	TEC	2.98496e-21	2.54272	up
7	SMARCD3	4.26207e-21	2.48253	down
11	TYR	4.80771e-21	22.1209	down
4	OCIAD2	5.24762e-21	3.57087	down
12	PRICKLE1	5.94367e-21	10.8159	down
18	NETO1	6.03768e-21	3.604	down
3	WDR49	6.56378e-21	6.4393	up
1	TGFB2	6.76357e-21	6.19404	down
2	EPB41L5	7.02529e-21	2.60924	down
20	EPB41L1	7.08385e-21	2.32389	up
4	BTC	7.9627e-21	8.23007	up
8	NKX3-1	8.37252e-21	2.63477	down
20	CYP24A1	9.15295e-21	5.9411	down
15	KIAA1199	1.05088e-20	3.81605	down
16	FAM57B	1.09022e-20	3.43028	up
5	CDH10	1.28339e-20	7.42214	down
19	PSG2	1.33477e-20	4.35965	up
11	CYB5R2	1.46046e-20	13.5109	down
12	ALDH1L2	1.85181e-20	5.79632	down
1	ADORA1	2.12973e-20	13.9776	down
18	ALPK2	2.17424e-20	3.03645	up
11	ROBO3	2.25489e-20	2.7261	up
2	SLC4A3	2.38599e-20	5.59388	down
6	C2	2.61069e-20	3.13135	up
3	ZNF620	2.86246e-20	4.52913	down
X	CHRDL1	3.05423e-20	2.18189	up
10	C10orf35	3.14431e-20	9.56546	up
2	RNF144A	3.59716e-20	21.3125	down
16	HSD3B7	4.04622e-20	3.95567	up
18	TCF4	4.77478e-20	2.62295	down
15	ANPEP	5.57275e-20	6.40344	down
15	NEO1	6.29595e-20	3.45377	down
11	TAGLN	7.24565e-20	4.93025	down
3	ACTR8	7.66985e-20	2.60581	down
2	THSD7B	8.64998e-20	6.46635	up
18	GAREM	8.96929e-20	2.23246	down
3	FBLN2	1.07239e-19	2.61587	up
15	MYO5C	1.10018e-19	4.51002	down
19	PSG6	1.11108e-19	3.60508	up
9	RALGDS	1.22251e-19	2.57337	up
16	NUDT7	1.38065e-19	4.64329	up
10	NANOS1	1.40003e-19	2.78033	up
2	AOX1	1.41106e-19	2.69973	up
5	ARSI	1.49203e-19	3.26222	up
3	ITPR1	1.49444e-19	2.84464	down
3	PPM1L	1.49444e-19	4.24736	up
3	SLC25A20	1.57742e-19	4.02808	down
7	STAG3	1.59973e-19	3.02479	up
18	DYNAP	1.90697e-19	15.0001	up
1	NES	2.10728e-19	5.2275	down
1	KAZN	2.13055e-19	10.3477	down
4	ABLIM2	2.37057e-19	2.87831	up
14	PAPLN	2.45529e-19	7.98787	up
14	FUT8	2.52528e-19	2.91207	down
15	UNC13C	2.97062e-19	11.3117	down
1	LRRC8B	3.4074e-19	2.87845	down
3	ALDH1L1	3.48146e-19	6.31382	down
8	LY96	3.52955e-19	4.51461	up
9	SLC34A3	4.42911e-19	4.26357	up
20	MACROD2	4.60792e-19	3.15453	up
5	LIFR	4.94947e-19	2.86532	up
15	HDGFRP3	6.71338e-19	3.11956	down
11	CAPN5	7.24673e-19	2.73424	up
9	IGFBPL1	7.34435e-19	26.0601	down
3	MFI2	7.73267e-19	5.84641	up
2	EFEMP1	7.75483e-19	3.12469	down
19	CACNG6	8.39894e-19	18.8192	down
1	MPZ	8.59132e-19	10.4923	up
2	FAP	8.94666e-19	9.34408	down
8	PAG1	1.0098e-18	4.898	up
9	PSMD5	1.01208e-18	2.51151	down
10	MGMT	1.05384e-18	3.21303	up
19	PSG5	1.09408e-18	2.47981	up
20	RIMS4	1.15196e-18	18.9295	up
X	ASMTL	1.21461e-18	2.26943	up
10	ST8SIA6	1.21579e-18	2.78398	down
22	RASD2	1.70924e-18	5.4759	down
2	ANKMY1	1.80943e-18	2.73997	up
5	CAMK2A	1.94136e-18	6.20074	up
8	ZNF704	1.96788e-18	3.45969	down
8	C8orf31	1.98084e-18	12.8217	down
3	ARF4	2.29483e-18	2.3304	down
15	FEM1B	2.43155e-18	2.06135	down
21	BACH1	2.47927e-18	2.70131	down
X	ATP2B3	2.94613e-18	12.7102	down
20	FERMT1	2.9792e-18	4.01069	down
2	ZNF385B	3.20879e-18	5.61053	up
6	BAG2	3.5661e-18	2.0404	down
19	UNC13A	3.65959e-18	6.31371	down
8	CSMD3	3.70816e-18	3.84124	up
6	GMPR	4.10272e-18	2.40924	up
5	CCL28	4.21942e-18	6.18841	down
1	DENND2D	4.24691e-18	3.11961	down
11	CDC42BPG	4.8419e-18	8.64142	down
10	CXCL12	4.92562e-18	4.00381	up
3	FOXP1	4.98452e-18	3.15695	down
2	RAMP1	5.41815e-18	3.48665	up
15	RCN2	5.83254e-18	2.34214	down
8	SFRP1	6.61818e-18	2.59744	down
9	C9orf89	6.86567e-18	2.4569	up
7	TFEC	7.12043e-18	4.69181	up
2	HDAC4	7.56713e-18	1.95818	up
6	NFKBIE	7.80013e-18	2.37933	down
14	SLC22A17	9.57243e-18	21.4508	down
9	MUSK	1.011e-17	6.78546	up
19	PSG8	1.2855e-17	3.78172	up
18	CABLES1	1.29821e-17	3.76786	down
14	RTN1	1.31435e-17	2.20394	up
10	GRK5	1.38378e-17	2.1299	up
18	NFATC1	1.40939e-17	11.9012	down
18	YES1	1.46228e-17	2.04596	down
1	DOCK7	1.50688e-17	1.94423	down
22	GGT1	1.6605e-17	5.30376	down
9	JAK2	1.68473e-17	3.79399	up
2	PROM2	1.68892e-17	2.97413	up
1	PTPN22	1.87132e-17	7.03559	down
1	ALPL	1.97371e-17	11.2051	down
1	GBP1	2.43006e-17	3.47447	down
5	CDH6	2.58557e-17	2.34083	down
9	CDC14B	2.74027e-17	1.97953	up
12	CPM	2.74027e-17	2.91354	down
3	STT3B	2.79717e-17	2.08993	down
8	TMEM71	2.84432e-17	3.67724	up
11	GDPD5	3.681e-17	2.5693	down
6	MAP7	4.37749e-17	4.40233	down
19	TTYH1	4.42468e-17	2.62057	up
2	KHK	4.73462e-17	5.88131	up
2	FTCDNL1	4.8144e-17	2.75437	up
17	HLF	4.97449e-17	6.51678	up
9	GRIN1	5.03896e-17	7.93736	up
X	ARMCX4	5.37057e-17	2.159	down
3	FRMD4B	6.53902e-17	6.25666	up
10	TM9SF3	6.93496e-17	1.91985	down
13	THSD1	6.93496e-17	2.59534	down
1	KMO	6.98575e-17	5.28786	down
12	VDR	7.13442e-17	2.9059	down
15	ALDH1A2	7.21706e-17	5.19315	up
11	TSKU	7.21706e-17	2.99698	down
1	ITGA10	7.34234e-17	3.69892	down
7	ASIC3	7.99409e-17	3.03641	up
4	TLR2	8.00475e-17	9.55965	down
5	LPCAT1	8.41146e-17	2.17184	up
20	MAP1LC3A	9.21847e-17	2.93026	up
9	SARDH	1.0075e-16	3.58186	up
17	RAMP2	1.00878e-16	26.4339	down
3	DPH3	1.02404e-16	2.65766	down
7	PRKAR2B	1.17299e-16	3.20807	up
7	SMO	1.27731e-16	16.0843	down
12	NUAK1	1.50473e-16	3.38566	down
16	CMTM3	1.62855e-16	3.69078	down
9	KIF24	2.46071e-16	1.96945	up
3	TMCC1	2.58791e-16	2.23469	up
11	PDGFD	2.71806e-16	4.59423	down
9	RXRA	2.72416e-16	2.35666	up
4	POLN	2.83668e-16	2.85336	up
3	PRKCD	2.90213e-16	2.34706	down
3	RFTN1	2.90554e-16	2.62202	down
17	MYH3	3.36459e-16	3.56679	up
3	PSMD6	3.39963e-16	1.99413	down
2	CYP26B1	3.46299e-16	5.60998	down
19	ANKRD24	4.25381e-16	3.75983	up
1	LDLRAP1	4.44265e-16	2.17062	up
1	ARHGAP30	4.68729e-16	3.12299	up
13	KCTD12	4.89012e-16	2.64977	down
2	RPL37A	5.37782e-16	2.0092	up
4	MYL5	5.58932e-16	2.56456	up
19	WTIP	5.68277e-16	2.85933	down
22	H1F0	6.27296e-16	5.59597	down
1	RCAN3	6.71964e-16	3.0018	up
8	RP11-383H13.1	7.49703e-16	4.85366	down
2	GAD1	7.68288e-16	2.90108	up
6	VEGFA	8.69435e-16	2.63883	down
18	MAPRE2	8.84925e-16	2.42208	down
10	PRTFDC1	8.9975e-16	2.54978	up
9	SHC3	9.7628e-16	6.08465	down
7	FKBP14	1.04372e-15	3.02308	down
2	MAP2	1.12399e-15	2.35121	up
15	DTWD1	1.12399e-15	2.15349	down
5	EMB	1.16759e-15	2.19979	down
2	MATN3	1.20422e-15	6.81087	down
3	NEK10	1.2497e-15	3.44539	up
18	TMX3	1.32058e-15	2.10935	down
9	PNPLA7	1.43851e-15	2.64223	up
15	KLF13	1.55222e-15	4.35554	up
2	EPAS1	1.71981e-15	2.29168	up
11	TENM4	1.8326e-15	4.6422	down
8	MTSS1	1.91143e-15	5.47683	down
10	MYPN	1.9499e-15	5.17921	up
8	TEX15	1.97888e-15	3.34598	down
18	CDH2	2.07388e-15	2.80876	down
13	LCP1	2.17569e-15	10.2945	up
13	ZIC2	2.1832e-15	3.79205	up
12	MANSC1	2.20107e-15	4.48042	down
4	PALLD	2.21859e-15	3.23188	down
12	STK38L	2.29514e-15	2.861	down
16	DNAJA2	2.37865e-15	1.91946	down
1	TRIM62	2.39044e-15	2.06508	down
3	NT5DC2	2.39044e-15	2.77577	down
13	PCDH17	2.60285e-15	6.57312	up
6	MRAP2	3.01972e-15	5.9455	up
19	ZNF737	3.65529e-15	17.3615	down
13	FBXL3	4.12163e-15	1.94058	down
2	ACKR3	4.37927e-15	5.29248	down
15	APBA2	4.79266e-15	16.7362	down
10	BICC1	5.09757e-15	2.03925	down
2	C2orf27A	5.14539e-15	2.47588	down
3	KLF15	5.39793e-15	3.28829	up
2	EHD3	5.42137e-15	2.45493	down
16	MLKL	5.45945e-15	2.58386	down
8	TNFRSF10A	5.76837e-15	5.0388	up
7	GPR37	5.91163e-15	7.96986	up
11	HBG2	5.95259e-15	5.37524	up
X	TMEM47	6.69063e-15	2.35045	down
2	SP5	7.13397e-15	5.21565	up
12	KRT7	7.16067e-15	2.36598	up
7	ZNF853	7.31411e-15	18.8329	down
3	CHST2	7.69739e-15	4.34474	down
16	ABCC1	7.95412e-15	1.8761	up
5	TERT	8.01434e-15	2.22626	up
7	CAV1	8.10388e-15	2.05159	up
22	IFT27	8.16797e-15	25.0895	down
4	ATOH1	8.16797e-15	24.4311	up
6	ARHGAP18	8.72129e-15	2.52217	down
3	MKRN2	9.46765e-15	1.95898	down
2	LRP1B	9.65406e-15	3.76634	up
5	KCNN2	9.70479e-15	13.3529	down
13	TMEM255B	1.05461e-14	2.28958	up
12	GLS2	1.14665e-14	2.1093	down
2	TTN	1.17549e-14	11.9676	up
11	TUB	1.17861e-14	10.9988	down
2	CDK15	1.19173e-14	3.84075	down
4	ANXA3	1.25242e-14	9.07524	down
17	B9D1	1.32066e-14	1.96102	up
6	NRN1	1.54935e-14	2.51041	down
9	FOXE1	1.57909e-14	15.9941	down
3	PDCD6IP	1.63286e-14	1.82637	down
19	LRP3	1.65094e-14	4.65214	down
2	MYO7B	1.97652e-14	9.66694	down
7	UBE2H	1.97732e-14	2.24884	up
5	EFNA5	2.06036e-14	2.56554	up
18	TWSG1	2.35811e-14	2.4929	down
2	ITM2C	2.42252e-14	3.59917	down
21	MX1	2.46574e-14	5.15359	up
22	CLTCL1	2.83994e-14	1.9418	down
1	CDC14A	2.83994e-14	2.42234	down
3	EPHA3	2.91401e-14	4.3834	down
3	IL17RB	3.18482e-14	3.02844	down
4	CYTL1	3.18482e-14	22.6544	down
7	TSC22D4	3.24632e-14	2.05931	up
X	GPRASP2	3.29487e-14	2.55743	down
10	RBM20	3.37528e-14	2.24383	up
15	HAPLN3	3.56666e-14	5.35484	down
2	ATOH8	3.95689e-14	3.66563	up
X	MBNL3	4.15477e-14	2.71624	down
1	BCAN	4.27861e-14	5.37785	up
13	MPHOSPH8	4.35156e-14	2.16881	down
19	SYCE2	4.38435e-14	3.23871	up
X	TAF7L	4.70063e-14	2.31655	down
18	SLC39A6	4.82144e-14	2.75384	down
5	ENC1	4.84489e-14	2.60347	down
8	LZTS1	5.18203e-14	3.244	down
14	DIO2	5.18203e-14	7.10127	down
16	C16orf62	5.27731e-14	1.91541	down
7	CDK14	5.28275e-14	2.16993	down
3	HIGD1A	5.28275e-14	2.06066	down
6	SLC25A27	6.06708e-14	4.85477	down
X	NUP62CL	6.44885e-14	5.20585	down
14	GPR132	6.78131e-14	18.5594	down
20	VSTM2L	7.18804e-14	11.5188	down
8	NAT2	7.20515e-14	20.218	up
17	NOG	7.20515e-14	14.5077	down
1	TRAF5	7.20585e-14	1.90012	down
19	SPINT2	7.32976e-14	2.83478	up
20	SNRPB2	7.38331e-14	1.84848	down
10	PLAC9	7.61729e-14	3.89203	up
20	ZBTB46	7.89558e-14	3.4695	down
1	TMED5	7.92576e-14	1.79699	down
13	ENOX1	8.04135e-14	5.31377	up
10	ANXA11	8.10595e-14	2.072	up
16	DOC2A	8.12086e-14	3.80219	up
5	GFPT2	9.17224e-14	4.09416	down
9	PTRH1	9.49478e-14	2.55388	up
5	ATP6AP1L	9.76926e-14	2.93149	up
10	CDH23	9.84475e-14	4.23176	up
10	APBB1IP	9.84904e-14	11.0924	down
3	PRKAR2A	1.05764e-13	1.95781	down
10	DIP2C	1.15427e-13	1.95372	up
21	N6AMT1	1.17222e-13	2.12276	down
12	ANO2	1.18024e-13	7.39497	up
1	SIKE1	1.21228e-13	2.66628	down
19	SLC27A5	1.56775e-13	2.20064	up
9	TNC	1.67232e-13	5.06186	down
5	VCAN	1.71912e-13	2.87221	down
20	SPAG4	1.77749e-13	2.32192	up
16	IL34	1.77846e-13	5.26878	down
9	TRAF2	1.78519e-13	1.87323	up
5	NREP	1.92744e-13	4.06322	down
8	KHDRBS3	2.0614e-13	2.24597	down
19	PSG9	2.16876e-13	2.14128	up
12	ST8SIA1	2.29943e-13	3.5217	up
X	MAGEE1	2.45229e-13	21.263	down
5	IL7R	2.75372e-13	5.58426	up
1	PDE4DIP	2.77225e-13	2.40852	up
6	PLAGL1	2.91062e-13	2.4415	down
18	LMAN1	3.10722e-13	2.16255	down
6	BAK1	3.14144e-13	2.02097	up
2	TMEFF2	3.32286e-13	2.77506	up
19	ZNF730	3.44165e-13	14.0115	down
4	PCDH10	3.47214e-13	2.63024	down
8	PDLIM2	3.85345e-13	3.19023	down
12	EPS8	3.87435e-13	1.87638	up
19	IGSF23	3.95334e-13	2.31773	up
5	SLC1A3	3.97416e-13	14.8631	down
4	FAM53A	4.25513e-13	1.9394	up
12	TWF1	4.32994e-13	1.88371	down
11	CPT1A	5.01206e-13	2.20534	down
X	NUDT11	5.0715e-13	2.96099	down
19	PNMAL1	5.51794e-13	3.59846	down
3	PXK	5.61761e-13	1.79632	down
6	ZNF451	5.64593e-13	1.97908	down
10	TET1	6.36695e-13	6.22238	down
12	NUDT4	6.64601e-13	2.59904	down
3	CMTM6	7.51379e-13	2.01879	down
X	DOCK11	7.7842e-13	2.68766	down
3	TOP2B	8.60345e-13	2.22165	down
13	DIS3	8.71072e-13	2.17356	down
3	PDE12	8.71072e-13	2.03379	down
14	GALC	8.83427e-13	15.7526	down
4	ABCG2	9.07007e-13	2.60814	down
8	PKIA	9.43083e-13	3.04848	down
6	CLVS2	1.0142e-12	14.8124	up
18	RNF152	1.03465e-12	3.54216	down
2	CAPG	1.03779e-12	5.65208	down
4	AGPAT9	1.17505e-12	4.97416	down
18	MBP	1.32893e-12	2.7162	down
9	MAMDC4	1.34841e-12	2.40334	up
3	EDEM1	1.35887e-12	2.05184	down
7	PAXIP1-AS2	1.37954e-12	2.75617	up
4	PDLIM3	1.42686e-12	3.13902	up
2	GPC1	1.47584e-12	2.4853	up
20	CST1	1.47667e-12	19.8645	down
3	RYBP	1.51873e-12	2.22738	down
1	PTPRF	1.51898e-12	2.39216	down
15	SEMA4B	1.5704e-12	1.97425	down
3	CAPN7	1.64108e-12	1.79736	down
3	LRRC2	1.74158e-12	3.91102	down
10	CDNF	1.79061e-12	2.70673	up
12	KRT86	1.82423e-12	2.35289	up
18	NARS	1.85073e-12	2.12612	down
19	KLC3	1.87477e-12	3.95817	up
2	SH3RF3	1.97911e-12	3.74614	up
6	HEY2	1.98393e-12	3.45701	up
18	ROCK1	1.99018e-12	1.79569	down
X	RAP2C	2.01083e-12	2.05339	down
21	SIM2	2.13239e-12	2.32835	down
1	PAPPA2	2.20381e-12	4.67814	up
7	TWISTNB	2.22618e-12	1.9642	down
2	TMEM237	2.22628e-12	1.82841	down
11	PAX6	2.27311e-12	2.17113	up
15	RYR3	2.3227e-12	2.51798	down
11	BRSK2	2.36612e-12	2.688	up
7	ABCB8	2.6859e-12	2.06399	up
14	SLC35F4	2.72161e-12	4.5403	up
20	NCOA3	2.78859e-12	1.78115	down
X	PORCN	2.79623e-12	2.54105	down
5	ARHGAP26	2.79623e-12	3.00957	down
1	ARHGEF16	2.89878e-12	2.17131	up
2	ST3GAL5	2.9751e-12	3.29906	down
9	C9orf172	2.9885e-12	3.1306	up
22	WNT7B	3.42337e-12	2.96751	down
19	ZNF345	3.55712e-12	2.53267	up
12	WNT10B	3.55793e-12	3.05879	down
13	MICU2	3.7717e-12	2.09442	down
17	FAM101B	4.14429e-12	2.53711	down
13	SKA3	4.34686e-12	1.96036	down
3	GLT8D1	4.40519e-12	2.3081	down
13	XPO4	4.64332e-12	2.32745	down
10	PIK3AP1	4.64718e-12	8.01125	down
3	CHMP2B	4.91315e-12	2.13481	down
19	TMEM59L	4.91315e-12	5.0048	down
6	SOX4	4.91315e-12	4.96312	down
9	RNF224	4.92715e-12	4.70626	up
18	ZNF24	5.09487e-12	2.18166	down
13	PCDH9	5.14226e-12	2.11221	down
1	KCNK1	5.3967e-12	15.9437	down
5	ROPN1L	6.12298e-12	2.59136	up
1	FGGY	6.12298e-12	2.08402	up
10	C10orf90	6.21984e-12	5.45382	up
10	ZNF438	6.26469e-12	2.20317	up
19	PGLYRP1	6.28661e-12	3.65514	up
16	TMC7	6.68151e-12	2.28777	down
3	MED12L	6.77943e-12	5.08967	down
10	TRUB1	6.89518e-12	1.82446	down
16	RAB26	6.96768e-12	1.92037	up
18	CCBE1	6.98009e-12	2.81256	up
19	ZNF563	7.05413e-12	4.76634	down
2	TRABD2A	7.13884e-12	2.79739	up
6	TFAP2A	7.31668e-12	1.96987	down
4	ANTXR2	7.37849e-12	4.35877	down
15	FURIN	7.55692e-12	2.59468	down
19	IL11	7.71307e-12	4.83807	down
20	ADA	8.08729e-12	2.90414	up
1	S100A2	8.1313e-12	2.44837	up
3	SACM1L	8.3477e-12	1.9228	down
4	STPG2	8.67237e-12	3.21209	up
22	SYNGR1	8.82652e-12	2.42052	up
18	HMSD	8.84015e-12	2.40704	down
2	CCNYL1	9.15588e-12	1.90581	up
18	RIOK3	9.42543e-12	1.75663	down
1	PAQR7	9.47248e-12	2.00993	down
11	UCP2	9.73286e-12	3.19637	up
1	S100A6	1.00579e-11	2.99253	up
6	LAMA2	1.02729e-11	4.07824	down
22	CECR6	1.03151e-11	4.55011	down
9	ASS1	1.05818e-11	4.61623	down
11	NPAS4	1.06283e-11	5.94411	down
8	FAM84B	1.12267e-11	4.3376	down
18	GREB1L	1.1629e-11	2.01293	up
4	PPARGC1A	1.19904e-11	4.13936	up
2	KIF5C	1.2408e-11	2.14946	up
3	SKIL	1.29867e-11	2.22858	down
13	NEK3	1.30946e-11	2.26525	down
3	UCN2	1.31528e-11	2.8766	down
1	LAMC1	1.32243e-11	1.95098	up
18	SIGLEC15	1.32625e-11	2.78357	down
18	RBBP8	1.37611e-11	2.13075	down
1	RGS4	1.38488e-11	2.73595	down
17	PITPNM3	1.40025e-11	2.4992	up
21	CCT8	1.41046e-11	1.86964	down
21	MRPL39	1.4624e-11	1.76828	down
5	TPPP	1.47209e-11	2.05555	up
4	SCD5	1.67274e-11	2.57253	up
19	PTGER1	1.70381e-11	3.59272	up
8	ENPP2	1.71124e-11	5.10194	up
6	BEND6	1.7352e-11	2.35472	down
4	LDB2	1.79093e-11	2.04978	up
12	ZDHHC17	1.85889e-11	2.43074	down
2	TMEM247	2.03502e-11	3.84465	up
9	TRIM14	2.14219e-11	1.75349	up
12	PUS7L	2.1553e-11	2.03132	down
21	ETS2	2.20543e-11	2.38161	down
15	MESDC2	2.36318e-11	1.8272	down
3	C3orf38	2.36718e-11	2.34976	down
4	UGT8	2.39705e-11	2.32676	down
6	ESR1	2.49863e-11	2.85397	down
1	FCRLA	2.99455e-11	9.18736	up
12	CSRP2	3.02002e-11	5.05889	down
9	LRSAM1	3.20415e-11	1.68665	up
19	CACNG7	3.33151e-11	11.9023	down
1	GLUL	3.44614e-11	3.00278	down
12	PLEKHG6	3.6534e-11	2.48707	up
6	C6orf211	3.69038e-11	1.97749	down
5	YIPF5	3.75918e-11	1.85417	down
17	RAP1GAP2	3.76375e-11	3.55722	up
X	TRO	3.79926e-11	5.86032	down
20	JPH2	3.87726e-11	2.15522	up
16	SNTB2	4.04261e-11	1.73081	down
17	SP6	4.06836e-11	4.04918	down
22	CBX7	4.19393e-11	2.68686	up
X	SLC6A8	4.1981e-11	2.74204	down
11	CDHR5	4.19831e-11	2.83011	up
9	GRHPR	4.23897e-11	2.03321	up
6	CYP39A1	4.25383e-11	12.3056	down
22	KDELR3	4.31561e-11	2.36842	down
12	P2RX7	4.32056e-11	10.268	down
7	PURB	4.35963e-11	2.0847	down
1	SV2A	4.51814e-11	3.66077	down
9	RP11-613M10.9	4.60093e-11	1.99989	up
4	ARAP2	4.88443e-11	2.42898	down
19	CTD-2368P22.1	4.88443e-11	1.97301	up
15	SECISBP2L	4.88485e-11	1.80774	down
6	HIST1H1A	4.93875e-11	5.1913	up
3	FANCD2	4.93875e-11	1.71094	down
9	ADAMTS13	4.97928e-11	3.89352	up
9	CLTA	4.98396e-11	1.70017	up
11	MICAL2	5.09573e-11	2.03145	down
X	PLXNB3	5.20804e-11	2.30235	up
1	C1orf101	5.21465e-11	2.53706	up
19	PSG11	5.21543e-11	3.59463	up
16	CMTR2	5.22058e-11	1.93496	down
5	SLC26A2	6.00903e-11	4.25484	down
9	LAMC3	6.01828e-11	7.53566	down
4	CXXC4	6.15262e-11	13.4713	up
4	SGCB	6.30026e-11	1.89177	down
13	MZT1	6.34843e-11	1.9686	down
1	RPL11	6.6839e-11	1.77483	up
11	PC	6.72476e-11	1.9256	up
19	ADAMTSL5	6.90798e-11	2.96333	up
17	LLGL2	7.08253e-11	6.31675	down
1	NEXN	7.30629e-11	2.62276	down
13	KDELC1	7.36257e-11	2.58747	down
11	DIXDC1	7.49426e-11	2.91718	down
19	TMEM143	7.78679e-11	2.15146	up
1	TINAGL1	7.87902e-11	4.25794	up
19	SBNO2	8.00503e-11	1.75983	up
5	STK32A	8.2061e-11	5.55824	down
10	ATRNL1	8.34524e-11	2.34708	down
X	TMSB4X	8.86983e-11	2.92005	down
3	MANF	8.93015e-11	1.92564	down
15	CHRNA5	9.09172e-11	2.31518	down
8	PLEKHF2	9.15479e-11	1.86285	down
4	USP46	9.21323e-11	1.76488	down
18	IMPACT	9.56613e-11	1.80812	down
9	LHX2	9.84584e-11	2.53347	up
5	SPOCK1	1.00959e-10	4.17846	down
1	CSF1	1.01907e-10	2.20812	up
4	IGFBP7	1.01978e-10	2.08542	down
9	NMRK1	1.02545e-10	2.54933	up
19	SYT5	1.05668e-10	4.24358	up
5	FAXDC2	1.09831e-10	2.59652	up
11	PPME1	1.11354e-10	1.89477	up
19	PSG4	1.11359e-10	2.24845	up
1	ETNK2	1.11555e-10	4.57084	down
1	PRRX1	1.12566e-10	2.48741	down
9	MLLT3	1.14426e-10	2.56848	up
2	ZEB2	1.19647e-10	2.06003	up
13	ATP11A	1.20508e-10	1.91866	down
5	RNF44	1.22495e-10	2.43212	up
6	MAPK13	1.23423e-10	4.52555	up
10	PDLIM1	1.23703e-10	2.16497	up
11	RNF141	1.25521e-10	1.855	up
14	KLHDC1	1.25521e-10	3.66882	down
7	CALN1	1.31134e-10	3.36176	up
7	GPR85	1.32426e-10	6.71659	up
11	ALDH3B1	1.33028e-10	2.55636	up
4	SPOCK3	1.33717e-10	3.15936	down
21	GRIK1	1.3372e-10	3.0703	down
2	ICA1L	1.37463e-10	1.81484	down
3	BHLHE40	1.39458e-10	3.96531	down
17	C1QTNF1	1.39718e-10	5.46351	down
11	EHF	1.44864e-10	5.49855	up
1	GALNT2	1.64381e-10	1.67338	up
5	CRHBP	1.65363e-10	5.02449	down
10	ADAMTS14	1.65868e-10	4.97498	down
10	MAP3K8	1.68649e-10	3.15738	up
8	LRRC6	1.74549e-10	2.54794	down
4	ARHGAP24	1.77273e-10	3.97363	up
6	CNKSR3	1.78395e-10	2.07599	up
7	NRCAM	1.78532e-10	3.71197	up
3	GORASP1	1.80298e-10	2.0526	down
16	C16orf87	1.80727e-10	2.04031	down
7	FZD9	1.95677e-10	3.33331	down
8	SGK223	1.973e-10	2.27542	up
7	KLHL7	2.05058e-10	1.97166	down
5	SREK1IP1	2.05058e-10	1.85351	down
10	FBXO18	2.09198e-10	1.85747	up
7	PDE1C	2.09207e-10	3.98209	up
3	KCTD6	2.11443e-10	1.93125	down
5	TNPO1	2.13785e-10	1.85807	down
1	LURAP1	2.18521e-10	9.7168	down
12	PPFIA2	2.21675e-10	2.30917	up
3	ITGB5	2.26851e-10	2.61121	down
1	MARC1	2.2688e-10	5.0599	down
9	FAM69B	2.27771e-10	2.51102	up
16	AP1G1	2.29823e-10	1.74401	down
1	PEAR1	2.3406e-10	5.74659	up
21	MIS18A	2.36188e-10	2.02018	down
2	FAM49A	2.39974e-10	15.772	down
2	USP40	2.65122e-10	1.73582	up
X	IL3RA	2.73587e-10	3.44693	up
2	LRRFIP1	2.96648e-10	1.65147	up
11	SLC1A2	3.05491e-10	5.7241	up
1	SLAMF7	3.31664e-10	13.6432	down
6	SSR1	3.53651e-10	1.79251	down
3	EXOG	3.53901e-10	1.75218	down
21	MORC3	3.62589e-10	1.75917	down
16	IL21R	3.72939e-10	5.16256	down
19	ICAM1	3.93962e-10	2.59382	down
7	GNAI1	3.93962e-10	1.89571	up
20	MGC4294	3.93962e-10	5.92207	down
4	NR3C2	3.99748e-10	1.95549	up
17	TMEM92	4.02079e-10	2.71681	up
16	KARS	4.18583e-10	1.78393	down
11	TPBGL	4.32016e-10	14.2611	down
1	MCOLN2	4.38883e-10	5.7735	up
11	DRD4	4.45037e-10	2.37704	up
9	ZDHHC21	4.52231e-10	1.91184	up
19	MAMSTR	4.538e-10	3.51521	up
5	NKX2-5	4.67191e-10	13.5696	down
9	RNF38	4.77722e-10	1.82233	up
15	PAQR5	4.95662e-10	6.93736	down
1	TOR1AIP1	5.04016e-10	1.75778	down
9	SPAG8	5.11021e-10	3.16747	up
X	AMOT	5.18595e-10	11.9813	down
20	SIRPG	5.29434e-10	8.00714	up
5	PITX1	5.58852e-10	2.03851	up
6	ZSCAN9	5.78772e-10	1.84857	down
17	STAT5B	5.93056e-10	1.76286	down
10	SFMBT2	5.96454e-10	6.58529	down
8	ZFPM2	5.98545e-10	2.30854	down
1	TAF13	6.03223e-10	1.79694	down
1	ARHGEF10L	6.45846e-10	1.76035	up
2	TANC1	6.45846e-10	1.7442	up
14	IRF2BPL	6.4654e-10	2.23389	down
7	TWIST1	6.56431e-10	2.21512	down
10	ERLIN1	6.76753e-10	1.92427	down
21	RWDD2B	6.8821e-10	2.19882	down
21	LTN1	6.92477e-10	1.84726	down
3	SLC35G2	6.98728e-10	2.21339	up
9	RPS6	7.40055e-10	1.70514	up
19	APC2	7.4267e-10	2.41538	up
2	SLC23A3	7.86689e-10	2.23775	up
17	NR1D1	7.93508e-10	2.00926	up
1	S100A10	7.98024e-10	2.20161	up
22	RTCB	8.08236e-10	1.79411	down
4	SH3TC1	8.08236e-10	3.8142	down
3	SLC25A38	8.303e-10	1.79186	down
5	P4HA2	8.32649e-10	2.64247	down
16	ZKSCAN2	8.5061e-10	1.78961	down
2	SULT1C2	8.79705e-10	4.74075	up
18	TRAPPC8	9.00192e-10	1.70043	down
19	SCGB2B2	9.09422e-10	2.0465	up
15	FAM189A1	9.14864e-10	3.18398	up
6	HLA-B	9.44469e-10	3.19535	down
20	ATRN	9.53942e-10	1.92007	down
18	PMAIP1	9.63446e-10	2.17812	down
9	SLC35D2	9.77569e-10	1.69189	up
1	ANKRD45	9.77569e-10	4.80377	up
1	DIO1	9.92728e-10	1.97197	up
14	TMX1	1.03653e-09	1.76103	down
16	TK2	1.06006e-09	2.19214	down
3	ARPP21	1.08546e-09	7.73765	down
7	ZNF736	1.08546e-09	1.70577	up
11	FIBIN	1.09309e-09	14.3888	down
3	UBA3	1.10838e-09	1.82674	down
20	TFAP2C	1.13524e-09	2.62949	up
3	SETD2	1.13524e-09	1.63315	down
15	SMAD6	1.14195e-09	2.34543	up
10	ANK3	1.15476e-09	2.50333	down
X	RNF128	1.16961e-09	6.5942	down
1	KISS1	1.17489e-09	13.1632	down
6	SERPINB9	1.18997e-09	11.0904	down
12	BCAT1	1.22686e-09	2.40593	down
1	ZNF697	1.25748e-09	4.0153	down
X	IDS	1.26308e-09	2.65767	down
6	PEX6	1.26588e-09	2.5549	down
16	RHBDL1	1.2764e-09	2.53807	up
9	FIBCD1	1.27643e-09	2.43417	down
17	GFAP	1.28718e-09	5.08761	up
8	HAS2	1.30164e-09	4.5144	down
18	USP14	1.32384e-09	1.64416	down
1	NRAS	1.33495e-09	1.81881	down
2	HJURP	1.36589e-09	1.77451	up
22	SCARF2	1.37093e-09	2.44108	down
12	ERC1	1.3714e-09	1.75396	up
13	EFNB2	1.3714e-09	2.30117	down
13	DNAJC3	1.38815e-09	1.84273	down
19	DMPK	1.41733e-09	1.92652	up
10	HSPA12A	1.44849e-09	3.29804	down
X	LHFPL1	1.48707e-09	3.52133	up
16	C16orf74	1.49211e-09	2.87202	up
13	ZMYM2	1.51153e-09	1.78495	down
8	IMPAD1	1.57027e-09	1.7297	down
19	DOCK6	1.58137e-09	2.38743	down
15	PSMA4	1.58692e-09	1.71641	down
8	RIMS2	1.59439e-09	2.30998	up
22	ST13	1.63017e-09	1.82244	down
2	ANKRD30BL	1.63359e-09	3.08972	up
5	FAM193B	1.64208e-09	1.80996	up
3	ABCC5	1.65961e-09	1.69014	up
X	TSPAN6	1.68259e-09	2.68336	down
5	SEMA5A	1.69622e-09	2.91484	down
12	POU6F1	1.71411e-09	2.88452	down
8	TSNARE1	1.7157e-09	2.142	up
17	ACBD4	1.75491e-09	2.73046	up
7	RAPGEF5	1.78071e-09	2.26189	up
6	UST	1.78692e-09	1.99847	up
X	SMARCA1	1.80411e-09	2.36904	down
3	PBRM1	1.80411e-09	1.79885	down
20	NANP	1.84061e-09	1.84382	down
18	RP11-162A12.2	1.9371e-09	2.71909	down
3	LZTFL1	1.95792e-09	2.48331	down
7	AC068533.7	2.05406e-09	1.90796	up
3	METTL6	2.08518e-09	1.76988	down
1	SUSD4	2.09535e-09	7.39859	down
14	HIF1A	2.11137e-09	2.46975	up
11	GUCY1A2	2.16917e-09	3.15656	up
21	C2CD2	2.22345e-09	1.6914	down
9	RAPGEF1	2.22956e-09	1.79863	up
1	TBX15	2.31528e-09	6.54146	down
22	SEPT3	2.33203e-09	10.1204	down
2	C2orf82	2.33203e-09	2.52467	up
19	ZNF699	2.37026e-09	2.33579	down
18	ENOSF1	2.41018e-09	1.95592	down
6	TMEM200A	2.4592e-09	9.87767	down
10	NEURL1	2.60748e-09	3.23776	up
9	GRIN3A	2.69648e-09	2.19332	up
5	FAM134B	2.6974e-09	2.35218	up
5	RPL26L1	2.78265e-09	1.9486	up
13	IPO5	2.78545e-09	1.68748	down
20	CTSZ	2.79256e-09	2.09113	down
6	NFYA	2.8566e-09	1.85944	down
1	PTGFRN	2.94387e-09	3.44975	down
19	ZNF600	2.95392e-09	3.80058	up
18	MOCOS	2.98262e-09	2.58568	down
15	C15orf41	2.98262e-09	1.76458	down
6	BACH2	2.98959e-09	5.11206	down
2	CHCHD5	3.01429e-09	2.23722	up
13	DZIP1	3.03136e-09	1.82549	down
17	LIG3	3.08083e-09	1.73741	down
18	HAUS1	3.08524e-09	1.80394	down
4	TTC29	3.12339e-09	3.29107	up
3	NGLY1	3.15498e-09	1.97183	down
12	GLIPR1	3.18402e-09	2.30984	down
16	DNAAF1	3.18402e-09	2.74594	down
6	SOBP	3.23837e-09	4.84545	down
14	CHGA	3.23966e-09	4.64422	up
10	ANKRD16	3.26976e-09	2.10006	up
1	SLC35D1	3.27331e-09	1.87397	down
1	ZNF281	3.38743e-09	1.67629	down
6	GTF3C6	3.43467e-09	1.9576	down
10	FAM213A	3.51664e-09	3.42439	down
5	SNCAIP	3.51718e-09	11.0257	up
10	HTRA1	3.62145e-09	3.22207	up
19	TMEM86B	3.66123e-09	2.62595	up
11	VWCE	3.80186e-09	2.673	up
4	PITX2	3.81415e-09	2.0236	up
2	COL4A3	3.85833e-09	5.01635	up
21	HSPA13	3.95377e-09	2.18772	down
3	NEK4	4.16684e-09	1.79587	down
18	ELP2	4.35396e-09	1.70308	down
12	SCN8A	4.36692e-09	1.90604	up
3	ZXDC	4.46798e-09	1.62844	up
6	TNFAIP3	4.46798e-09	3.36329	down
13	SUGT1	4.55207e-09	1.67077	down
15	TPM1	4.59419e-09	1.96037	down
4	GPR78	4.60156e-09	8.30636	up
2	CNNM3	4.61164e-09	1.82121	up
8	NIPAL2	4.67779e-09	2.80941	down
2	IDH1	4.69522e-09	1.93656	up
1	SERTAD4	4.70532e-09	2.27551	down
9	APTX	4.98715e-09	1.78164	up
16	RSPRY1	4.998e-09	1.71684	down
18	B4GALT6	5.01891e-09	1.91492	down
19	C5AR1	5.02296e-09	2.88397	up
10	JAKMIP3	5.06702e-09	3.33195	up
1	ST6GALNAC3	5.20933e-09	2.39788	up
18	PPP4R1	5.21962e-09	1.61342	down
2	REEP1	5.25855e-09	3.05921	up
1	RGS7	5.42728e-09	2.95263	up
18	SKA1	5.63126e-09	1.7496	down
4	SHROOM3	5.86804e-09	1.96191	up
9	CCIN	6.40414e-09	4.32537	up
9	SHB	6.41435e-09	2.2131	up
19	KCNA7	6.42508e-09	5.51955	down
1	PRELP	6.43124e-09	2.94879	up
3	SGOL1	6.5284e-09	1.84841	down
8	MATN2	6.57767e-09	3.13125	up
2	PCBP1	6.73527e-09	1.68929	down
2	GPR155	6.73891e-09	1.90412	up
3	C3orf58	6.74842e-09	1.69539	up
3	SLITRK3	6.80481e-09	4.95702	down
16	SMPD3	6.83918e-09	2.11571	up
18	C18orf21	6.96379e-09	1.90426	down
6	CUL9	6.97032e-09	1.70874	down
16	CARHSP1	7.16788e-09	1.80251	up
3	SNRK	7.19689e-09	1.73705	down
15	GCNT3	7.34336e-09	3.20842	up
3	GLB1	7.43768e-09	1.73629	down
9	TBC1D2	7.60883e-09	2.13513	up
19	ZNF541	7.76946e-09	3.32126	down
11	SLC22A18	7.77863e-09	2.50809	up
15	FBN1	7.81298e-09	1.83586	down
15	NGRN	7.8958e-09	2.74904	down
7	FSCN1	8.05835e-09	3.12046	down
12	CHFR	8.09549e-09	1.95854	up
19	SIGLEC10	8.33472e-09	3.06303	up
9	RGS3	8.65755e-09	1.86846	up
2	TLX2	8.77356e-09	4.89383	down
X	NHSL2	8.86171e-09	5.0321	down
5	CPLX2	8.94159e-09	3.17831	up
11	SMTNL1	8.94159e-09	4.04181	up
5	SH3RF2	8.9724e-09	2.24477	down
10	P4HA1	9.00971e-09	2.00765	down
11	GAS2	9.00971e-09	2.48103	up
14	PRKD1	9.22488e-09	1.75976	down
6	HLA-A	9.25708e-09	2.78597	down
16	CLEC16A	9.31062e-09	1.57602	up
2	AP1S3	9.32172e-09	2.26774	up
16	ATMIN	9.32172e-09	2.20982	down
9	KIAA2026	9.32172e-09	1.74653	up
6	LIN28B	9.58833e-09	3.42714	down
5	RPL37	9.60649e-09	1.63	up
5	CYSTM1	9.68913e-09	1.7984	up
X	AP1S2	9.79788e-09	1.67828	down
3	SMARCC1	9.99856e-09	1.59525	down
22	ATXN10	1.0181e-08	1.88741	down
12	DYRK4	1.01908e-08	2.1637	up
12	ANO4	1.0263e-08	4.13989	up
10	SORCS1	1.02773e-08	4.03343	up
2	EFHD1	1.02773e-08	4.08025	down
2	ITGAV	1.03599e-08	1.82517	down
4	CXCL5	1.04345e-08	11.6462	down
3	AZI2	1.04396e-08	1.75151	down
10	AKR1C1	1.06014e-08	3.74303	down
1	CAMK2N1	1.06093e-08	2.31916	down
4	HHIP	1.07333e-08	3.31652	down
19	B3GNT3	1.07443e-08	6.28439	down
8	TCEA1	1.08401e-08	1.59392	down
9	MELK	1.10486e-08	1.72315	up
16	HCFC1R1	1.11078e-08	1.82315	up
15	TSPAN3	1.12082e-08	1.59087	down
11	RP11-295K3.1	1.18182e-08	3.18985	up
15	EMC7	1.18941e-08	1.69802	down
X	XKRX	1.19367e-08	4.20666	down
11	GRM5	1.24455e-08	3.31452	up
2	DHX57	1.26286e-08	1.62052	down
3	CLASP2	1.27272e-08	1.78731	down
17	SLC26A11	1.27272e-08	1.85695	up
2	PLEKHM3	1.27995e-08	1.6936	up
1	MSH4	1.33046e-08	2.733	up
9	LCN12	1.33046e-08	4.11468	up
14	EIF5	1.33152e-08	1.62153	down
3	ARIH2	1.37887e-08	1.77502	down
3	DYNC1LI1	1.39296e-08	1.8043	down
X	GSPT2	1.40698e-08	2.7765	down
15	PDIA3	1.40911e-08	1.86616	down
1	C1orf115	1.40927e-08	3.84677	up
6	ULBP3	1.42794e-08	2.60322	down
2	CCDC88A	1.44609e-08	1.63387	down
22	XBP1	1.44736e-08	2.10657	down
4	TBC1D9	1.55239e-08	1.81034	up
5	CYFIP2	1.60646e-08	3.4283	up
11	BIRC3	1.6098e-08	2.24917	down
13	CKAP2	1.62985e-08	1.75857	down
10	CUZD1	1.63449e-08	2.78234	up
12	BBS10	1.6791e-08	2.16956	down
5	HOMER1	1.68674e-08	1.98558	down
8	TOX	1.68845e-08	3.57358	up
19	DMKN	1.72471e-08	7.16925	down
20	SNAI1	1.72896e-08	2.52974	down
5	CDH18	1.74384e-08	2.07735	up
13	LIG4	1.75753e-08	1.70776	down
13	HMGB1	1.76868e-08	1.71943	down
17	HS3ST3B1	1.85081e-08	2.80669	down
17	TAC4	1.92092e-08	2.59604	up
21	COL18A1	1.93572e-08	2.28342	up
11	LIN7C	1.95911e-08	1.68577	down
3	C3orf55	1.95911e-08	8.15073	down
18	HDHD2	1.97733e-08	1.86533	down
4	SLC10A4	2.15221e-08	3.04745	down
6	TPMT	2.20733e-08	1.75937	down
6	UFL1	2.25623e-08	1.69837	down
3	RPP14	2.26761e-08	1.64427	down
3	CCDC174	2.27526e-08	1.79428	down
12	TMED2	2.29631e-08	1.80597	down
9	FAM214B	2.31127e-08	2.23165	up
11	MACROD1	2.31387e-08	2.02557	up
1	TP73	2.32254e-08	9.26446	down
20	SYNDIG1	2.34598e-08	7.0039	up
7	FAM20C	2.37376e-08	1.78795	up
17	NXN	2.40434e-08	3.1213	down
21	HSF2BP	2.45578e-08	1.94375	down
7	VOPP1	2.46069e-08	1.72024	down
9	BRD3	2.48648e-08	1.80738	up
3	DUSP7	2.49896e-08	2.18874	down
13	ALG11	2.53506e-08	1.87049	down
9	INSL6	2.54547e-08	3.71364	up
6	MRPS10	2.61055e-08	1.60923	down
11	FOLR3	2.61055e-08	5.46117	up
3	FAM208A	2.77351e-08	1.77083	down
21	FTCD	2.77394e-08	2.99361	up
11	ADM	2.77585e-08	2.8347	up
13	GPR180	2.78674e-08	1.69251	down
22	IL17RA	2.80998e-08	1.70137	down
9	RCL1	2.87969e-08	2.18596	up
7	TPST1	2.99309e-08	1.68307	up
7	AC091801.1	3.00616e-08	5.60494	up
4	SLC4A4	3.06745e-08	3.79346	down
16	CNEP1R1	3.07217e-08	1.93484	down
1	AK4	3.11322e-08	1.83445	up
2	COL4A4	3.22283e-08	2.73951	up
19	HSD17B14	3.25587e-08	3.31123	up
8	FABP5	3.26325e-08	2.73025	up
1	RP11-190A12.7	3.30759e-08	2.61711	up
8	MFHAS1	3.38233e-08	2.12525	up
13	MRP63	3.42013e-08	1.97497	down
2	EN1	3.47611e-08	12.0599	down
13	IRS2	3.55906e-08	1.85373	down
3	TNK2	3.62666e-08	1.81636	up
14	EXD2	3.62666e-08	2.42296	down
16	DYNC1LI2	3.65199e-08	1.56042	down
12	ATP6V0A2	3.67862e-08	1.70232	down
21	ITGB2	3.68894e-08	2.85677	up
17	ITGA3	3.767e-08	1.74155	up
16	SHCBP1	3.77394e-08	1.61921	down
13	ABHD13	3.77406e-08	1.75327	down
14	GSKIP	3.88721e-08	1.94977	down
12	SLC48A1	3.96007e-08	1.81383	up
1	ADC	4.01445e-08	2.4768	down
12	PTPRQ	4.05415e-08	2.90713	down
5	ITGA2	4.07868e-08	3.35726	down
3	CCDC80	4.15133e-08	2.07882	up
13	VPS36	4.18239e-08	1.91334	down
18	ACAA2	4.23834e-08	2.30237	down
19	RFX2	4.27399e-08	1.8994	up
X	SPRY3	4.3006e-08	2.17276	down
3	CADM2	4.36991e-08	3.24252	up
19	CGB7	4.44835e-08	4.48548	down
9	VLDLR	4.56677e-08	2.86516	down
16	NPIPB9	4.65945e-08	2.19825	up
4	ERVMER34-1	4.65945e-08	3.73396	down
14	FBLN5	4.87129e-08	7.08108	down
2	MRPL35	4.97343e-08	1.6526	down
11	SLC35F2	5.00112e-08	2.4403	down
15	AVEN	5.02011e-08	1.94921	down
22	NUP50	5.3808e-08	1.61682	down
3	DGKG	5.4118e-08	4.41389	up
9	NTNG2	5.42625e-08	2.48279	down
19	ZNF846	5.49413e-08	2.66734	up
7	CLDN15	5.56261e-08	1.71015	up
3	PRICKLE2	5.56261e-08	1.76691	down
20	DOK5	5.56667e-08	8.3982	down
11	PTPRJ	5.59242e-08	2.04405	up
4	FAT4	5.60172e-08	1.78184	up
16	LONP2	5.66275e-08	1.57903	down
10	CCDC7	5.69966e-08	1.68235	up
3	GOLGA4	6.03161e-08	1.81851	down
10	NPM3	6.20181e-08	1.7788	down
18	METTL4	6.23123e-08	1.80248	down
4	IRF2	6.24543e-08	2.24969	up
11	STX3	6.24553e-08	1.98767	up
19	RELB	6.52047e-08	1.89836	down
4	MOB1B	6.52284e-08	1.63651	down
GL000219.1	AL592183.1	6.76651e-08	2.21515	up
2	TTC30A	6.78471e-08	4.56834	up
19	ZNF470	6.78613e-08	2.50983	up
11	ST5	6.78649e-08	1.73434	up
18	CNDP2	7.08276e-08	1.85977	down
6	KIAA1586	7.095e-08	1.88439	down
1	ARHGAP29	7.12688e-08	1.7853	up
9	AUH	7.14491e-08	1.97212	up
1	ACTL8	7.18162e-08	4.79873	up
17	GRAPL	7.22932e-08	4.90194	up
9	C9orf169	7.3906e-08	2.9425	up
13	FAM124A	7.43762e-08	2.77862	up
3	KBTBD8	7.4963e-08	3.84218	down
9	ARHGEF39	7.50635e-08	1.86258	up
17	DHX58	7.62393e-08	4.40442	up
3	DNAH1	7.65896e-08	2.29279	up
15	MORF4L1	7.73934e-08	1.61942	down
16	NAE1	7.86946e-08	1.64867	down
7	IQUB	7.93891e-08	2.63154	up
12	LIMA1	7.95371e-08	1.83935	down
18	THOC1	7.98543e-08	1.6898	down
2	CTNNA2	8.1014e-08	2.56806	down
9	NFIB	8.15268e-08	1.65472	up
13	TM9SF2	8.43129e-08	1.68275	down
5	ADAMTS6	8.56403e-08	3.20989	down
19	NPAS1	8.56403e-08	2.12633	up
20	TMX4	8.67485e-08	2.06562	down
2	DIRC3	8.79997e-08	5.53452	down
11	ARHGAP20	9.00218e-08	7.50741	down
X	FAM120C	9.03881e-08	1.61216	down
11	AP000769.1	9.07018e-08	2.54531	up
12	NCKAP1L	9.14888e-08	6.21061	up
5	PIK3R1	9.16347e-08	1.68474	down
11	ELP4	9.23316e-08	1.7237	down
1	RP11-268J15.5	9.45421e-08	2.0696	up
2	LPIN1	9.59181e-08	2.47537	up
20	DSTN	9.78746e-08	2.19435	down
5	RMND5B	9.8047e-08	1.70481	up
3	BCL6	9.84806e-08	3.00894	up
5	RNF180	9.90815e-08	4.91329	down
3	ABTB1	9.92085e-08	2.86022	up
8	C8orf88	1.00005e-07	1.69773	down
3	SEC13	1.02876e-07	1.72685	down
7	CADPS2	1.03174e-07	1.77484	up
18	GNAL	1.04954e-07	2.92152	down
20	MCM8	1.05326e-07	1.61779	down
3	RBMS3	1.06847e-07	2.36619	down
7	NYAP1	1.06847e-07	3.98781	up
15	MESP2	1.13272e-07	3.16689	up
22	KREMEN1	1.14246e-07	4.20686	down
11	AMOTL1	1.14415e-07	1.57058	up
1	IFFO2	1.14415e-07	3.12029	down
10	PRKG1	1.14989e-07	3.52289	up
14	SYNE3	1.16917e-07	2.12078	up
1	DR1	1.18087e-07	1.69853	down
11	PHLDB1	1.20975e-07	1.81263	down
19	SIGLEC6	1.21183e-07	10.6009	down
8	PPP3CC	1.23559e-07	1.85767	up
3	LIPH	1.23696e-07	3.74516	up
1	DENND2C	1.24233e-07	2.24809	up
4	CDKL2	1.24244e-07	4.16499	down
7	AC096582.1	1.30262e-07	7.84043	up
18	POLI	1.32636e-07	1.9707	down
19	ZNF266	1.33888e-07	1.67187	down
12	MMP19	1.35589e-07	2.45249	down
9	AGTPBP1	1.39432e-07	1.60828	up
8	SLC39A14	1.44762e-07	1.72067	down
10	PAPSS2	1.45817e-07	1.58197	down
1	TSSK3	1.49263e-07	1.83765	up
16	ZFPM1	1.49812e-07	2.06141	up
13	SERTM1	1.50044e-07	10.2515	up
11	C11orf63	1.51308e-07	2.05076	down
15	PTPN9	1.51357e-07	1.76858	down
X	TCEAL7	1.52802e-07	3.24308	up
MT	MT-CO3	1.52802e-07	2.17055	up
4	KCNIP4	1.53195e-07	2.37519	up
9	TLR4	1.59575e-07	2.37063	down
21	TRPM2	1.63033e-07	7.65517	down
8	ZNF703	1.6496e-07	2.26624	down
3	CNOT10	1.65828e-07	1.57816	down
5	PRR7	1.66207e-07	1.81013	up
1	LRRC7	1.67005e-07	2.36452	up
2	ATG4B	1.67857e-07	1.66813	up
3	PIGZ	1.6974e-07	3.0687	up
20	CEP250	1.7023e-07	1.84089	up
1	SLC16A1	1.75269e-07	1.56147	down
22	SELM	1.78644e-07	2.1486	down
16	ORC6	1.78673e-07	1.5825	down
1	2020-09-15	1.82546e-07	1.56043	down
1	EDEM3	1.8929e-07	1.64233	down
1	EPHX4	1.9216e-07	2.17412	down
9	RPL12	1.94329e-07	1.63171	up
20	CD93	1.94867e-07	9.02849	down
9	SIGMAR1	1.98693e-07	1.84577	up
1	IGSF3	2.08066e-07	7.08019	down
17	MYO18A	2.11171e-07	2.08142	up
6	IER3	2.15216e-07	3.43842	down
19	NLRP11	2.15216e-07	4.04899	up
18	VAPA	2.15834e-07	1.6559	down
21	RCAN1	2.16154e-07	2.56191	down
1	IL6R	2.18256e-07	2.57741	up
6	MED23	2.2032e-07	1.5778	down
10	GPAM	2.22752e-07	1.71134	down
16	GLG1	2.28223e-07	2.06388	down
13	MYCBP2	2.29163e-07	1.74976	down
6	HDAC2	2.30232e-07	1.55027	down
4	OSTC	2.3909e-07	1.61871	down
15	GATM	2.39954e-07	3.30089	down
6	HINT3	2.53423e-07	1.91686	down
2	GYPC	2.53423e-07	3.03278	down
3	SEC22C	2.54905e-07	1.76582	down
1	KCNT2	2.55893e-07	3.25443	down
16	NAA60	2.62645e-07	2.16455	down
3	LTF	2.63054e-07	6.58962	down
5	DPYSL3	2.64929e-07	3.25357	down
3	CISH	2.6703e-07	2.97268	down
22	DERL3	2.67775e-07	2.13078	up
13	COMMD6	2.68912e-07	1.67479	down
1	ACBD3	2.68965e-07	1.56553	down
6	GOPC	2.70974e-07	1.91284	down
1	NOS1AP	2.71678e-07	1.91498	up
11	AP006621.5	2.73371e-07	2.21921	up
12	CORO1C	2.76107e-07	1.78724	down
9	VPS13A	2.77317e-07	1.62808	up
18	C18orf25	2.80399e-07	1.62209	down
10	PIP4K2A	2.83765e-07	1.86704	up
3	APEH	2.84933e-07	2.08452	down
12	HSP90B1	2.89134e-07	1.7984	down
15	ARPP19	2.89432e-07	1.54706	down
11	EIF4G2	2.93179e-07	1.68549	down
11	SLC43A1	2.94019e-07	1.94114	down
5	GPX3	2.95515e-07	1.73642	down
3	WDR82	3.00665e-07	1.74407	down
16	CES4A	3.02785e-07	2.00862	up
20	GGT7	3.23356e-07	1.703	down
22	PEX26	3.25883e-07	1.63491	down
18	ME2	3.26584e-07	1.61605	down
8	EXTL3	3.28509e-07	1.80139	down
11	FEZ1	3.39115e-07	6.66658	down
2	SERPINE2	3.40878e-07	2.13595	down
2	PLA2R1	3.41463e-07	9.44345	down
5	MTX3	3.45779e-07	1.59767	down
21	C21orf91	3.55705e-07	1.92185	down
5	C5orf45	3.55705e-07	1.79067	up
16	ATP2A1	3.56003e-07	1.96823	up
1	BTBD19	3.58173e-07	1.91497	up
17	HIGD1B	3.63893e-07	1.83098	up
2	REL	3.63958e-07	1.68499	down
6	TRERF1	3.64319e-07	1.60162	up
12	B4GALNT1	3.64385e-07	2.42213	down
14	PCNXL4	3.70974e-07	1.53874	down
9	ANKRD18A	3.71516e-07	2.51535	down
20	TRMT6	3.75335e-07	1.64237	down
7	CYCS	3.7819e-07	1.67761	down
16	CSNK2A2	3.81336e-07	1.59674	down
16	NPIPB6	3.81336e-07	2.12875	up
1	PRKACB	3.85223e-07	1.72321	down
11	P2RY2	3.86066e-07	8.09885	down
5	WDR36	3.86317e-07	1.51143	down
8	E2F5	3.93607e-07	1.96795	down
10	PPAPDC1A	3.9487e-07	3.64473	down
16	PHLPP2	4.03029e-07	1.70349	down
12	KRT18	4.14187e-07	2.30308	up
22	TFIP11	4.17256e-07	1.67045	down
1	CTSS	4.19427e-07	2.42337	down
9	NUDT2	4.19427e-07	1.72398	up
18	MEX3C	4.25578e-07	2.04745	down
18	VPS4B	4.33704e-07	1.64333	down
1	MPL	4.46548e-07	2.57003	up
15	NEDD4	4.51684e-07	2.11715	down
1	C1orf228	4.51684e-07	2.51338	up
3	SETD5	4.57224e-07	1.53433	down
17	PDE6G	4.57224e-07	2.50804	up
19	ZNF114	4.57858e-07	2.92181	up
4	MGST2	4.58205e-07	2.34943	down
4	PRDM8	4.58205e-07	2.25621	down
2	PASK	4.58211e-07	1.61165	up
1	FHL3	4.58988e-07	1.66385	down
6	GJA1	4.60208e-07	2.07089	down
9	KDM4C	4.6159e-07	1.71612	up
18	PIGN	4.70939e-07	1.54145	down
9	NRARP	4.97064e-07	2.58186	down
20	RRBP1	5.04847e-07	1.87299	down
X	NXF3	5.04847e-07	3.4706	up
20	POLR3F	5.08124e-07	1.76236	down
3	HYAL2	5.20793e-07	2.07842	down
10	PTER	5.26915e-07	1.74944	up
7	PLEKHA8	5.30595e-07	1.69008	down
X	PAGE1	5.31992e-07	6.79573	down
9	ZNF367	5.36711e-07	1.62492	up
5	TRIM41	5.4277e-07	1.78607	up
9	AL591479.1	5.45068e-07	2.32591	up
10	ARHGAP21	5.50506e-07	1.50159	up
18	MBD1	5.51171e-07	1.64623	down
19	GIPC3	5.55912e-07	5.9721	down
13	SLC25A15	5.6054e-07	1.73745	down
7	CCT6A	5.61163e-07	1.7859	down
19	SPC24	5.61949e-07	1.54785	up
6	PDE7B	5.62321e-07	3.23248	down
14	NFKBIA	5.63531e-07	1.63997	down
9	CDK20	5.6896e-07	2.10477	up
9	GAS1	5.6896e-07	4.52821	up
19	TLE2	5.7425e-07	5.63209	down
1	S1PR1	5.75847e-07	3.90204	up
9	GCNT1	5.7808e-07	1.88437	up
16	POLR2C	5.82901e-07	1.65837	down
16	GFOD2	5.87852e-07	1.68968	down
9	GARNL3	5.89204e-07	1.92218	up
6	ENPP4	5.89519e-07	9.43015	down
3	ACAD9	5.97038e-07	1.61344	up
7	NUPL2	5.98153e-07	1.69969	down
11	NUDT8	6.12498e-07	2.73078	up
X	PBDC1	6.13755e-07	1.58684	down
16	GPRC5B	6.15098e-07	1.89014	down
9	EXD3	6.19664e-07	1.58098	up
11	ATHL1	6.32681e-07	2.4576	up
5	CREBRF	6.3376e-07	2.30397	up
20	BFSP1	6.33817e-07	2.19161	down
7	DPY19L1	6.33817e-07	1.56908	down
17	BCAS3	6.37405e-07	1.7207	up
3	DENND6A	6.38948e-07	1.65205	down
10	RAB11FIP2	6.43136e-07	1.60986	down
3	LEPREL1	6.58784e-07	1.95331	up
17	CHRNB1	6.61593e-07	2.65238	down
14	LRFN5	6.77123e-07	4.60039	up
12	TMEM132D	6.9004e-07	3.64162	up
3	PPP4R2	6.9004e-07	1.71695	down
1	VASH2	6.95994e-07	3.71964	down
16	TERF2IP	7.1019e-07	1.70753	down
3	NDUFAF3	7.13166e-07	1.95514	down
4	AADAT	7.22621e-07	1.8703	down
19	SSC5D	7.2765e-07	2.92324	up
7	KMT2C	7.48197e-07	1.49742	up
12	NELL2	7.52729e-07	3.09588	up
3	CTNNB1	7.53565e-07	1.78902	down
8	FAM167A	7.54282e-07	5.10611	down
1	CAMTA1	7.57418e-07	1.62853	up
11	ROBO4	7.70944e-07	2.97355	up
21	ADAMTS1	7.75509e-07	3.20199	down
4	NAAA	7.88818e-07	1.85247	down
9	PSIP1	7.93718e-07	1.8236	up
X	TMSB15A	7.95646e-07	2.96554	down
17	CENPV	8.10544e-07	1.88976	down
8	DCAF13	8.12957e-07	1.55407	down
3	TPRA1	8.19345e-07	1.67555	up
15	C15orf38-AP3S2	8.2463e-07	3.28867	down
9	IFT74	8.35421e-07	1.67743	up
11	NAV2	8.35421e-07	1.96204	up
6	NUP43	8.44319e-07	1.60067	down
12	CMKLR1	8.52185e-07	8.62658	down
4	PAQR3	8.58025e-07	1.61545	down
5	CSF1R	8.58025e-07	1.74229	down
1	WDR63	8.63431e-07	2.20656	up
X	MAGEH1	8.63431e-07	8.14415	down
3	RFT1	8.6502e-07	1.75734	down
10	ADO	8.72168e-07	1.78825	down
3	RPSA	8.75852e-07	1.61292	down
20	KIAA1755	8.80848e-07	1.79738	down
3	DCP1A	9.05578e-07	1.74949	down
7	AGFG2	9.09288e-07	1.58572	up
8	LEPROTL1	9.15285e-07	1.84357	down
2	NCKAP5	9.31709e-07	1.92987	down
11	IGSF9B	9.59437e-07	9.09572	down
3	APPL1	9.59992e-07	1.70213	down
20	PRNP	9.60681e-07	1.78781	down
14	FRMD6	9.75669e-07	1.70846	down
2	DTYMK	9.86529e-07	1.63775	up
17	CTNS	9.87855e-07	1.4953	up
13	CLN5	9.88123e-07	2.59934	down
11	ADAMTS15	9.92429e-07	3.14609	up
17	NOTUM	9.93704e-07	5.08402	down
20	RBBP9	9.96822e-07	2.23351	down
10	ZNF37A	1.00904e-06	1.50794	up
14	EIF2S1	1.00959e-06	1.52042	down
22	XRCC6	1.01338e-06	1.52064	down
14	GMFB	1.0146e-06	1.62754	down
7	ISPD	1.01879e-06	2.28086	down
5	SLC4A9	1.02107e-06	2.47652	up
18	RNMT	1.02432e-06	1.72073	down
3	RAD54L2	1.05385e-06	2.03897	down
19	FCGRT	1.05448e-06	2.74016	down
3	RAB5A	1.07147e-06	1.55472	down
15	NTRK3	1.0873e-06	5.08307	down
12	CASC1	1.08988e-06	2.72382	up
17	LIMD2	1.09962e-06	1.79476	down
17	SLFN12L	1.11024e-06	5.88946	down
9	ARRDC1	1.11957e-06	1.68404	up
8	SLC26A7	1.12334e-06	3.64762	up
14	EXOC5	1.13339e-06	1.58403	down
14	FCF1	1.14021e-06	1.57537	down
9	STXBP1	1.14474e-06	1.91035	up
7	SKAP2	1.15283e-06	2.44353	up
17	PIPOX	1.15756e-06	2.00816	up
5	ZNF879	1.15756e-06	2.41226	up
9	UBAP2	1.16464e-06	1.84338	up
X	RAB33A	1.18116e-06	3.80391	down
5	RPS14	1.19012e-06	1.54861	up
2	SFXN5	1.19822e-06	1.60349	up
15	GLCE	1.21158e-06	1.92841	down
22	YWHAH	1.22067e-06	1.49892	down
3	ZBTB20	1.23684e-06	1.98671	up
12	RAB21	1.26236e-06	1.53394	down
11	MTL5	1.26303e-06	2.68722	down
17	FBXL20	1.27341e-06	1.83886	up
5	PCDH1	1.28371e-06	6.27191	down
11	PACSIN3	1.29384e-06	2.16818	down
9	RPP25L	1.33816e-06	2.31452	up
11	AGBL2	1.3531e-06	1.93848	up
3	GPD1L	1.36965e-06	1.70348	down
6	RPS18	1.38637e-06	1.54037	up
3	TFDP2	1.41371e-06	2.01654	up
6	HTR1B	1.41647e-06	3.41092	down
2	GREB1	1.44459e-06	2.01954	up
5	MBLAC2	1.44588e-06	1.74984	down
10	BLOC1S2	1.44588e-06	1.63269	down
22	MMP11	1.49565e-06	3.55985	down
2	MEIS1	1.50275e-06	1.71646	down
21	TTC3	1.50427e-06	1.8931	down
15	SPPL2A	1.51952e-06	1.59861	down
11	SPTBN2	1.51966e-06	1.92803	down
1	CSRP1	1.52738e-06	2.02951	down
16	PRR25	1.52738e-06	2.36207	up
7	CAV2	1.53688e-06	1.68966	up
3	TRNT1	1.54357e-06	1.78816	down
9	PIP5KL1	1.55189e-06	1.84216	up
1	NIPAL3	1.57161e-06	1.73831	up
9	KIAA1958	1.5953e-06	1.63601	up
1	ANP32E	1.61953e-06	1.74424	down
9	ZDHHC12	1.62011e-06	2.17529	up
8	FAM91A1	1.63307e-06	1.53198	down
1	GJC2	1.64346e-06	1.8974	up
2	WDSUB1	1.65074e-06	1.78601	up
3	RHOA	1.67478e-06	1.62313	down
18	LAMA3	1.68103e-06	2.61681	up
11	DYNC2H1	1.70724e-06	1.49903	up
11	LSP1	1.7223e-06	5.54013	down
1	LAD1	1.72304e-06	5.48306	up
X	SCML2	1.73488e-06	1.51176	up
13	RNASEH2B	1.73488e-06	1.73568	down
15	SEMA7A	1.74072e-06	3.45155	down
1	CD101	1.74216e-06	3.46003	down
14	SNAPC1	1.74744e-06	1.72617	up
X	COL4A6	1.74744e-06	1.63059	down
1	ACOT11	1.75654e-06	3.44095	down
13	MTMR6	1.75935e-06	1.51064	down
4	JADE1	1.77595e-06	1.49331	up
20	APMAP	1.77595e-06	1.92178	down
9	TYRP1	1.77595e-06	4.28586	up
1	C1orf63	1.8131e-06	1.61752	up
11	SCT	1.81498e-06	2.9487	up
11	LRP5	1.81498e-06	1.69607	down
7	ZCWPW1	1.81686e-06	1.95842	up
17	MAP3K3	1.84528e-06	1.54435	up
16	CYBA	1.84802e-06	1.95743	down
17	AP2B1	1.84971e-06	1.76096	down
10	MASTL	1.85122e-06	1.57336	up
2	ZFAND2B	1.86868e-06	1.73523	up
1	RGS5	1.8935e-06	2.36685	up
22	ADSL	1.92485e-06	1.57801	down
16	CIRH1A	1.93351e-06	1.59842	down
12	TRHDE	1.95259e-06	2.54012	down
16	GRIN2A	1.95656e-06	2.36681	up
17	MINK1	1.96254e-06	1.56984	up
2	SMARCAL1	1.96751e-06	1.63797	up
3	UBE2E1	1.96841e-06	1.61952	down
12	SLC2A3	1.96981e-06	2.09726	up
3	OXSR1	1.97512e-06	1.53259	down
7	SH2B2	1.97693e-06	2.52417	up
5	PPIP5K2	1.9813e-06	1.47284	down
12	GPD1	2.00008e-06	3.27696	up
20	L3MBTL1	2.00449e-06	1.54563	up
1	GPR3	2.08074e-06	3.27122	down
5	NHP2	2.10012e-06	1.56598	up
4	SPCS3	2.10179e-06	1.55289	down
4	UGT2B4	2.14675e-06	8.26119	up
4	SEC24D	2.22518e-06	1.58748	down
14	SLC25A29	2.22837e-06	1.79604	up
1	CSMD2	2.23488e-06	3.93046	down
17	SOCS3	2.24385e-06	1.81934	up
18	SS18	2.29916e-06	1.59566	down
11	CHEK1	2.29945e-06	1.57732	down
16	ARHGAP17	2.32873e-06	1.79095	up
16	GAN	2.37698e-06	1.66635	down
18	ZCCHC2	2.40178e-06	1.58988	down
X	PLS3	2.42338e-06	1.61015	down
12	MGST1	2.43765e-06	2.61831	up
19	CD33	2.44657e-06	4.54346	up
9	AKNA	2.46106e-06	1.60975	up
13	SGCG	2.47206e-06	3.7795	down
18	ESCO1	2.47206e-06	1.50838	down
15	TM6SF1	2.48691e-06	3.29764	down
12	C12orf45	2.499e-06	1.74724	down
21	POFUT2	2.50478e-06	1.63409	down
1	TTC34	2.50521e-06	2.42978	up
4	CAMK2D	2.5065e-06	1.80197	up
1	TMCO1	2.5244e-06	1.50055	down
2	TNFAIP6	2.52916e-06	6.51061	down
14	PLEKHG3	2.54166e-06	1.70203	down
5	FBXL7	2.54861e-06	1.65281	up
7	CCDC126	2.56106e-06	1.76432	down
3	BAP1	2.59759e-06	1.75881	down
19	LSR	2.61758e-06	2.12532	up
6	OPN5	2.63903e-06	5.50397	up
5	SEC24A	2.65146e-06	1.49058	down
4	ZNF827	2.65164e-06	1.56987	down
1	RALGPS2	2.69261e-06	2.08466	up
16	FOXC2	2.70226e-06	1.96486	down
3	EIF1B	2.70237e-06	1.87916	down
17	PRKAR1A	2.72878e-06	1.79199	down
6	KIF6	2.73198e-06	3.08853	up
2	VRK2	2.79147e-06	1.71041	down
14	RPS6KA5	2.79182e-06	2.24292	up
4	TRIM2	2.79182e-06	1.81666	down
1	IVNS1ABP	2.79182e-06	1.65884	down
9	CNTLN	2.85004e-06	1.71056	up
6	TMEM30A	2.85004e-06	1.75293	down
7	IMMP2L	2.85241e-06	2.06522	up
2	DDX1	2.85861e-06	1.50773	down
12	FAM109A	2.87766e-06	2.10658	down
19	FCHO1	2.89316e-06	4.08731	down
19	AMH	2.90145e-06	1.68864	up
9	BNC2	2.91642e-06	1.70829	up
16	HSBP1	2.93277e-06	2.1059	down
11	TCIRG1	2.93774e-06	1.72887	up
16	CASP16	2.96905e-06	2.70068	up
12	SCYL2	3.00935e-06	1.63905	down
16	RFWD3	3.02301e-06	1.5662	down
5	WWC1	3.03098e-06	1.97786	up
17	MPP2	3.04406e-06	3.40226	down
11	SERPINH1	3.05047e-06	2.08291	down
10	IFIT5	3.05909e-06	1.71536	down
9	HABP4	3.05971e-06	1.71439	up
3	VHL	3.05971e-06	1.88327	down
2	BOK	3.07134e-06	2.02019	up
17	ERN1	3.0799e-06	2.78096	down
3	C3orf70	3.0799e-06	2.25517	down
6	SRPK1	3.15792e-06	1.698	down
17	SMARCE1	3.18603e-06	1.79987	down
5	C5orf46	3.1947e-06	3.32283	down
5	KCTD16	3.20886e-06	5.6426	down
X	MAGED4	3.23761e-06	2.40527	down
X	OFD1	3.24782e-06	1.55612	down
9	TDRD7	3.25678e-06	1.51268	up
3	KLHL18	3.26228e-06	1.85818	down
20	KCNK15	3.26729e-06	7.61624	up
22	PLA2G6	3.3209e-06	1.94724	up
3	ZNF621	3.32422e-06	1.5257	down
4	INPP4B	3.33171e-06	3.43319	down
12	PTPRB	3.33518e-06	2.67434	down
3	LSM3	3.39449e-06	1.5076	down
10	RP11-295P9.3	3.40251e-06	1.56976	up
7	WDR60	3.41669e-06	1.51222	up
1	PPAP2B	3.41955e-06	3.28944	up
9	CNTNAP3	3.42258e-06	2.61304	down
10	TACC2	3.44044e-06	1.99123	up
14	SPTB	3.4611e-06	2.36736	down
10	KIAA1598	3.47437e-06	1.53605	down
8	DPYSL2	3.55418e-06	2.00217	up
2	MERTK	3.58062e-06	2.55628	down
17	TOM1L2	3.58168e-06	1.68163	up
17	SLC9A3R1	3.60074e-06	1.92349	up
21	USP16	3.61898e-06	1.57757	down
20	PKIG	3.68016e-06	2.1419	up
12	WNT5B	3.71466e-06	2.93185	up
5	RHOBTB3	3.72775e-06	1.59923	down
22	MAPK1	3.75659e-06	1.46852	down
X	L1CAM	3.77145e-06	3.21611	up
3	ACTRT3	3.78223e-06	2.71449	down
6	LATS1	3.78956e-06	1.57831	down
19	HMHA1	3.79401e-06	2.23425	down
19	ZNF681	3.80978e-06	1.88071	down
19	C19orf57	3.82231e-06	2.13054	up
5	SSBP2	3.87336e-06	2.06651	up
4	TMEM156	3.91889e-06	1.73223	down
7	KDM7A	3.92354e-06	1.75947	down
3	UQCRC1	3.94548e-06	1.93203	down
17	EPN2	3.94548e-06	2.46445	up
19	RCN3	4.00742e-06	2.70588	down
22	SHANK3	4.04099e-06	3.51428	down
1	OBSCN	4.04291e-06	2.08214	up
9	DNM1	4.04292e-06	1.79594	down
20	ACSS2	4.04676e-06	2.05039	up
12	C12orf39	4.05038e-06	2.90801	up
5	ANKRD55	4.09752e-06	3.07577	up
5	RASGEF1C	4.14541e-06	6.25883	down
1	PPFIA4	4.15284e-06	2.1932	up
12	SPSB2	4.15447e-06	1.80876	up
16	GDPD3	4.21922e-06	2.23308	up
2	FAM132B	4.23385e-06	2.71321	up
20	RNF24	4.26384e-06	1.7774	down
1	LEPRE1	4.27591e-06	1.84932	down
3	GNL3	4.27845e-06	1.84886	down
9	TMOD1	4.29865e-06	2.73	up
2	RPL31	4.30572e-06	1.51023	up
20	TOX2	4.34966e-06	2.49724	up
12	CD9	4.3618e-06	1.89371	up
3	ZNF619	4.43454e-06	1.98562	down
X	AR	4.55152e-06	1.75478	up
15	MESDC1	4.57077e-06	1.79742	down
13	HSPH1	4.5791e-06	1.50768	down
1	TRIM17	4.59819e-06	1.96449	up
5	LHFPL2	4.68265e-06	1.67311	up
17	RASL10B	4.69681e-06	2.54051	down
17	CCR7	4.72505e-06	2.68968	up
12	TRPV4	4.88306e-06	3.42194	down
15	SMAD3	4.92863e-06	1.88254	up
14	AREL1	4.97112e-06	1.49944	down
7	ADCK2	4.99401e-06	1.74959	up
15	CIB2	5.08364e-06	4.02682	down
3	LARS2	5.1546e-06	1.68715	down
15	PRTG	5.17531e-06	2.19894	down
8	FZD6	5.22072e-06	1.6068	down
1	PADI3	5.35215e-06	3.51629	up
1	PLCH2	5.54648e-06	2.11287	down
13	LATS2	5.66827e-06	1.72476	down
5	C1QTNF2	5.67271e-06	2.23513	down
12	SYT10	5.71125e-06	2.92537	down
1	TMEM167B	5.74453e-06	1.89099	down
20	CSNK2A1	5.81978e-06	1.44954	down
2	KCNS3	5.81988e-06	2.30129	down
X	DDX3X	5.85434e-06	1.49449	down
6	RAB23	5.8562e-06	1.61077	down
17	AFMID	5.8689e-06	1.65822	up
5	C5orf56	5.88411e-06	1.98822	up
19	ZNF580	5.90256e-06	2.73215	up
17	ABCC3	5.91192e-06	2.92109	down
2	VIL1	5.93087e-06	2.23515	up
1	MEX3A	5.93722e-06	2.75565	down
20	OSER1	5.96217e-06	1.79021	up
1	CRABP2	5.96964e-06	2.75293	down
15	FAM98B	5.99615e-06	1.52013	down
14	LGALS3	6.03497e-06	1.69346	down
17	CUEDC1	6.05141e-06	1.46727	up
X	ATP7A	6.06052e-06	2.014	down
14	FAM177A1	6.09569e-06	1.65724	down
1	C1orf198	6.1898e-06	2.14182	down
X	TMLHE	6.1898e-06	2.03663	down
19	TMPRSS9	6.26244e-06	2.19463	up
4	FHDC1	6.27932e-06	4.2684	down
16	CIITA	6.3225e-06	2.78727	up
16	RAB40C	6.3225e-06	1.65292	up
10	WDR11	6.42198e-06	1.58347	down
5	TMEM167A	6.42677e-06	1.51549	down
5	ZNF454	6.42677e-06	2.29067	up
11	RAB3IL1	6.44218e-06	2.41673	up
8	THEM6	6.44438e-06	2.21882	up
1	SLC2A5	6.4564e-06	3.32911	up
3	SFMBT1	6.47307e-06	1.5809	down
11	CASP4	6.51869e-06	1.70495	up
16	ADAMTS18	6.53942e-06	3.72841	up
X	TCEAL3	6.54161e-06	1.81742	up
18	FECH	6.55869e-06	1.79677	down
14	HSP90AA1	6.58584e-06	1.55184	down
11	ARHGAP42	6.63576e-06	1.5455	down
11	PATE4	6.68306e-06	1.98701	up
1	DAB1	6.69376e-06	2.15802	up
16	UBALD1	6.8088e-06	1.74006	up
7	PAXIP1	6.81148e-06	1.64331	up
17	RND2	6.85468e-06	3.37797	down
20	CSRP2BP	6.91852e-06	1.8166	down
3	RBM5	6.94106e-06	1.58399	down
5	FGF1	6.99108e-06	5.15468	down
4	UGDH	7.01616e-06	1.50729	down
16	GOT2	7.046e-06	1.66043	down
12	FRS2	7.06298e-06	1.46718	down
9	ALDH1B1	7.08057e-06	2.37466	down
6	TFAP2B	7.10599e-06	7.55002	down
11	CCDC88B	7.10599e-06	2.26409	up
12	ACSM4	7.11038e-06	2.31412	up
2	PARD3B	7.11908e-06	1.72313	up
14	RPS6KL1	7.12303e-06	2.43961	down
1	GSTM4	7.17272e-06	3.13698	down
19	ARHGAP33	7.24462e-06	1.8327	up
9	COL15A1	7.30665e-06	6.34678	down
13	GJA3	7.34823e-06	7.00258	down
6	HIST1H3J	7.3507e-06	2.28424	down
7	TRIM73	7.37114e-06	2.0946	up
4	MFSD7	7.47964e-06	2.71423	up
22	CCDC157	7.48274e-06	1.80586	down
20	PXMP4	7.55869e-06	2.55663	up
3	SH3BP5	7.58744e-06	2.05699	down
11	SLC25A45	7.61969e-06	2.3382	up
4	SMARCA5	7.67032e-06	1.59314	down
10	CAMK1D	7.70268e-06	1.5627	down
1	CELSR2	7.82883e-06	3.14416	down
6	PGM3	7.85726e-06	1.53754	down
16	BRD7	7.85807e-06	1.46447	down
8	IKBKB	7.92734e-06	1.67714	up
19	SH2D3A	7.92734e-06	1.81952	up
11	SERGEF	7.94784e-06	1.47556	up
11	HYOU1	7.95164e-06	1.88085	down
10	TCTN3	7.97024e-06	1.48267	down
6	ENPP1	8.006e-06	1.73935	down
10	PARD3	8.02626e-06	1.97459	up
8	SAMD12	8.02695e-06	1.56682	up
1	STK40	8.0384e-06	1.63149	up
2	GPN1	8.05183e-06	1.56162	down
19	ZNF175	8.08963e-06	1.97695	down
3	SLMAP	8.11162e-06	1.6859	down
2	TRIB2	8.24871e-06	1.91839	up
3	OXNAD1	8.3074e-06	1.50386	down
21	RRP1B	8.30995e-06	1.63458	down
6	HDDC2	8.33392e-06	1.56845	down
9	AK3	8.3667e-06	1.5949	up
12	TXNRD1	8.37143e-06	2.11185	up
8	FAM110B	8.41176e-06	1.99637	up
19	BCAT2	8.5206e-06	2.16538	up
22	CCDC117	8.56552e-06	1.70771	down
3	MLH1	8.58665e-06	1.4993	down
20	RASSF2	8.58665e-06	5.22857	down
15	CHRNA3	8.58984e-06	2.1502	down
3	SELK	8.59425e-06	1.81872	down
4	LIN54	8.6391e-06	1.52591	down
2	ZNF514	8.74137e-06	1.62139	up
5	NR2F1	8.79698e-06	2.29372	down
18	NAPG	8.84628e-06	1.51462	down
18	C18orf54	8.84628e-06	1.76303	down
12	MMP17	8.89305e-06	1.88646	down
19	AC003006.7	8.90187e-06	1.92827	up
15	POLR2M	9.02804e-06	1.80482	down
4	FAT1	9.1294e-06	1.81363	down
11	MTMR2	9.26763e-06	1.4541	down
13	CLYBL	9.2764e-06	1.87664	up
7	LANCL2	9.34201e-06	1.76494	down
1	C1orf54	9.41574e-06	2.40289	up
7	PODXL	9.45105e-06	2.69917	up
16	GNAO1	9.45779e-06	3.122	down
15	ADAM10	9.46997e-06	1.44775	down
12	GOLT1B	9.47868e-06	1.48853	down
8	TMEM74	9.48718e-06	3.38713	up
16	CASKIN1	9.48772e-06	2.2164	up
1	GSTM2	9.77145e-06	4.644	down
5	KCNIP1	9.83024e-06	6.05414	down
19	ZNF404	9.84188e-06	2.30038	up
4	HSPA4L	9.86436e-06	1.49673	down
18	CELF4	9.88624e-06	3.61207	up
7	HERPUD2	9.88624e-06	1.57186	down
9	AAED1	9.9741e-06	1.61914	up
16	CCDC78	1.02294e-05	1.85293	up
2	INHBB	1.02896e-05	7.38102	down
6	CD109	1.03995e-05	2.0133	down
19	PALM	1.04131e-05	4.5129	down
X	RAB39B	1.0415e-05	4.59208	up
11	GRIK4	1.04175e-05	3.39121	down
12	STAT6	1.05659e-05	1.61897	up
3	PCCB	1.0655e-05	1.5807	up
12	PHC1	1.07109e-05	1.75647	down
12	ITGB7	1.07109e-05	1.93923	up
2	HS6ST1	1.07529e-05	1.668	up
20	STMN3	1.08218e-05	2.46445	down
3	SPCS1	1.09107e-05	1.71845	down
19	ZFR2	1.09113e-05	1.70259	up
X	IL1RAPL1	1.09113e-05	2.43572	up
8	FBXO16	1.10566e-05	1.91543	down
19	ZNF253	1.11352e-05	1.69499	down
11	C11orf57	1.12095e-05	1.55459	down
7	SEPT7	1.1317e-05	1.46509	down
9	GTF3C5	1.13355e-05	1.52524	up
2	GIGYF2	1.14415e-05	1.71066	up
15	C15orf39	1.15884e-05	1.85683	down
7	CPA5	1.16257e-05	2.24561	up
9	DENND4C	1.16309e-05	1.48557	up
7	CCDC129	1.16759e-05	2.73068	up
1	PLOD1	1.17218e-05	1.82963	down
5	LRRC14B	1.18054e-05	2.36723	up
12	NEDD1	1.18595e-05	1.54774	down
10	C10orf85	1.18969e-05	2.96415	down
20	GZF1	1.20004e-05	1.55739	down
3	CRBN	1.20755e-05	1.57643	down
13	POMP	1.20951e-05	1.4437	down
7	SCRN1	1.21732e-05	1.59503	down
14	TTC6	1.22157e-05	1.83787	up
4	USP38	1.23116e-05	1.51578	down
8	LRP12	1.25759e-05	1.99506	down
6	BAI3	1.26324e-05	2.33818	up
4	RWDD4	1.26368e-05	1.59117	down
9	UBE2R2	1.27233e-05	1.83211	up
X	REPS2	1.28112e-05	2.88101	down
2	PSME4	1.29826e-05	1.54152	down
17	CARD14	1.29826e-05	2.52993	up
22	FLJ27365	1.30166e-05	1.61602	up
1	EXTL2	1.30337e-05	1.65155	down
7	RALA	1.30356e-05	1.57863	down
9	TRPM3	1.30758e-05	2.15491	up
4	REST	1.30781e-05	1.55102	down
11	GRIA4	1.30942e-05	2.13763	down
5	SMIM15	1.31969e-05	1.46785	down
5	PARP8	1.32781e-05	1.51111	down
8	MROH6	1.32903e-05	2.09196	up
18	SNRPD1	1.35584e-05	1.60009	down
5	F2RL1	1.3598e-05	1.94149	down
5	ELOVL7	1.36438e-05	2.03891	up
18	MYL12B	1.38264e-05	1.60166	down
6	UBE2J1	1.40425e-05	1.48741	down
11	EXT2	1.40446e-05	1.61466	down
20	ITPA	1.41555e-05	1.68118	down
5	DNAH5	1.41712e-05	1.56531	up
3	SHQ1	1.42884e-05	1.71782	down
1	MORN1	1.43787e-05	1.9055	up
22	PANX2	1.44075e-05	2.15058	up
1	IGFN1	1.45076e-05	4.99158	down
9	TMC1	1.45745e-05	2.69663	up
1	DFFB	1.45745e-05	1.68763	up
9	CENPP	1.45745e-05	1.91876	up
9	GALT	1.45745e-05	3.11202	up
19	GRIN2D	1.46004e-05	1.57798	down
7	WBSCR27	1.46232e-05	2.17438	up
[truncated: 5,461 more rows]
