# Supplementary material for: Integrative multi‐omic analysis reveals neurodevelopmental gene dysregulation in CIC ‐knockout and IDH1 ‐mutant cells
Source: J Pathol. 2021 Dec 22;256(3):297–309. doi: 10.1002/path.5835 (PMC9305137; doi:10.1002/path.5835)
Supplement: Supplementary file 4 — Table S2. Metascape pathway enrichment analysis results for CIC‐ and IDH1‐associated DE genes [file PATH-256-297-s003.xlsx]

## Sheet: Sheet2
	Integrative multi-omic analysis reveals neurodevelopmental gene dysregulation in CIC-knockout and IDH1-mutant cells
	SD Lee et al. J Pathol DOI: 10.1002/path.5835
	Table S2. Metascape pathway enrichment analysis results for CIC- and IDH1-associated DE genes

## Sheet: Sheet1
CIC-KO vs WT (IDH1-WT)
GO Term	Pathway	Adj. p-value
GO:0050808	synapse organization	2.3e-10
GO:0045664	regulation of neuron differentiation	9.6e-10
GO:0032990	cell part morphogenesis	3.2e-09
GO:0048667	cell morphogenesis involved in neuron differentiation	3.2e-09
GO:0048858	cell projection morphogenesis	6.1e-09
GO:0048812	neuron projection morphogenesis	6.7e-09
GO:0120039	plasma membrane bounded cell projection morphogenesis	1.9e-08
GO:0120035	regulation of plasma membrane bounded cell projection organization	5.2e-08
GO:0000904	cell morphogenesis involved in differentiation	5.8e-08
GO:0031344	regulation of cell projection organization	9e-08
GO:0010975	regulation of neuron projection development	1.3e-07
GO:0061564	axon development	4.7e-07
GO:0007409	axonogenesis	2e-06
GO:0060322	head development	7.8e-06
GO:0007268	chemical synaptic transmission	1.3e-05
GO:0050807	regulation of synapse organization	2.8e-05
GO:0051962	positive regulation of nervous system development	2.9e-05
GO:0097485	neuron projection guidance	2.9e-05
GO:0007416	synapse assembly	3.9e-05
GO:0007420	brain development	4e-05
GO:0050803	regulation of synapse structure or activity	5.1e-05
GO:0007411	axon guidance	5.1e-05
GO:0042330	taxis	5.2e-05
GO:0050769	positive regulation of neurogenesis	8.4e-05
GO:0006935	chemotaxis	8.4e-05
CIC-KO vs WT (IDH1-R132H)
GO:0050808	synapse organization	1.3e-16
GO:0050803	regulation of synapse structure or activity	7.1e-14
GO:0050807	regulation of synapse organization	7.1e-14
GO:0030198	extracellular matrix organization	1e-12
GO:0000904	cell morphogenesis involved in differentiation	1.1e-12
GO:0043062	extracellular structure organization	3.6e-12
GO:0045664	regulation of neuron differentiation	8.4e-11
GO:0120039	plasma membrane bounded cell projection morphogenesis	1.2e-10
GO:0048812	neuron projection morphogenesis	1.3e-10
GO:0048858	cell projection morphogenesis	1.4e-10
GO:0032990	cell part morphogenesis	1.7e-10
GO:0031344	regulation of cell projection organization	6.8e-10
GO:0120035	regulation of plasma membrane bounded cell projection organization	9.4e-10
GO:0051962	positive regulation of nervous system development	9.4e-10
GO:0010975	regulation of neuron projection development	1e-08
GO:0007416	synapse assembly	1.8e-08
GO:0022604	regulation of cell morphogenesis	2.8e-08
GO:0051963	regulation of synapse assembly	3.4e-08
GO:0010720	positive regulation of cell development	2.5e-07
GO:0050769	positive regulation of neurogenesis	2.7e-07
GO:0010769	regulation of cell morphogenesis involved in differentiation	4e-07
GO:0045666	positive regulation of neuron differentiation	9.8e-07
GO:0044089	positive regulation of cellular component biogenesis	4.8e-05
GO:0051965	positive regulation of synapse assembly	0.00018
IDH1-R132H vs IDH1-WT
GO:0050808	synapse organization	1.3e-16
GO:0050803	regulation of synapse structure or activity	7.1e-14
GO:0050807	regulation of synapse organization	7.1e-14
GO:0030198	extracellular matrix organization	1e-12
GO:0000904	cell morphogenesis involved in differentiation	1.1e-12
GO:0043062	extracellular structure organization	3.6e-12
GO:0045664	regulation of neuron differentiation	8.4e-11
GO:0120039	plasma membrane bounded cell projection morphogenesis	1.2e-10
GO:0048812	neuron projection morphogenesis	1.3e-10
GO:0048858	cell projection morphogenesis	1.4e-10
GO:0032990	cell part morphogenesis	1.7e-10
GO:0031344	regulation of cell projection organization	6.8e-10
GO:0120035	regulation of plasma membrane bounded cell projection organization	9.4e-10
GO:0051962	positive regulation of nervous system development	9.4e-10
GO:0010975	regulation of neuron projection development	1e-08
GO:0007416	synapse assembly	1.8e-08
GO:0022604	regulation of cell morphogenesis	2.8e-08
GO:0051963	regulation of synapse assembly	3.4e-08
GO:0010720	positive regulation of cell development	2.5e-07
GO:0050769	positive regulation of neurogenesis	2.7e-07
GO:0010769	regulation of cell morphogenesis involved in differentiation	4e-07
GO:0045666	positive regulation of neuron differentiation	9.8e-07
GO:0044089	positive regulation of cellular component biogenesis	4.8e-05
GO:0051965	positive regulation of synapse assembly	0.00018
