# Supplementary material for: Integrative multi‐omic analysis reveals neurodevelopmental gene dysregulation in CIC ‐knockout and IDH1 ‐mutant cells
Source: J Pathol. 2021 Dec 22;256(3):297–309. doi: 10.1002/path.5835 (PMC9305137; doi:10.1002/path.5835)
Supplement: Supplementary file 5 — Table S3. ChIPseeker annotations of high‐confidence CIC peaks [file PATH-256-297-s004.xlsx]

## Sheet: Cover sheet
	Integrative multi-omic analysis reveals neurodevelopmental gene dysregulation in CIC-knockout and IDH1-mutant cells
	SD Lee et al. J Pathol DOI: 10.1002/path.5835
	Table S3. ChIPseeker annotations of high-confidence CIC peaks

## Sheet: Sheet1
Chromosome	Start Coordinate	End Coordinate	-Log10 q-value	Fold Enrichment	Distance to TSS	Genomic Feature	Closest Gene
1	27718653	27719403	2404.67	20.78	0	Promoter	GPR3
3	185825182	185827244	1984.55	11.51	0	Promoter	ETV5
11	69257994	69258635	1122.07	15.12	196372	Intergenic	MYEOV
8	29208023	29208912	1084.4	14.34	0	Promoter	DUSP4
13	87602854	87603166	865.04	17.08	667829	Intergenic	MIR4500
7	157253956	157255357	726.74	16.43	50041	Intergenic	DNAJB6
17	41623429	41624300	693.96	18.34	0	Promoter	ETV4
5	141703905	141705956	516.12	6.42	0	Promoter	SPRY4
5	180875889	180876396	451.23	9.7	81601	Intergenic	OR4F16
20	30191762	30192411	443.97	10.11	-675	Promoter	ID1
1	45265662	45266320	406.23	6.31	0	Promoter	PLK3
18	75795746	75796189	387.87	29.02	833738	Intergenic	GALR1
2	1217305	1218534	356.8	85.48	-159461	Intron	TPO
19	13905575	13906255	331.58	9.85	-19	Promoter	ZSWIM4
17	36956021	36956673	271.45	7	0	Promoter	PIP4K2B
1	53791832	53792421	225.64	6.33	650	Promoter	LRP8
15	75871470	75871861	222.4	7.45	0	Promoter	PTPN9
17	79885506	79885864	213.22	5.24	0	Promoter	MAFG
15	86439488	86440729	184.96	16.1	-101299	Intergenic	KLHL25
11	69453128	69454345	156.86	5.25	-1528	Promoter	CCND1
3	54433591	54434282	155.29	4.84	202193	Intron	CACNA2D3
10	368743	369264	148.93	5.99	46643	Intron	DIP2C
11	65667584	65668145	141.08	4.61	0	Promoter	FOSL1
14	77735557	77736139	133.99	17.52	1516	Promoter	NGB
22	34792391	34792728	132.47	26.07	-473807	Intergenic	LARGE1
11	67981061	67981542	127.15	4.39	0	Promoter	KMT5B
20	34562936	34563423	120.45	7.4	6407	Intron	CNBD2
8	86567412	86569379	115.37	2.84	0	Promoter	REXO1L2P
8	145180520	145180976	102.54	5.2	-11696	Intergenic	HGH1
14	75745201	75746019	100.83	4.34	0	Promoter	FOS
X	53935317	53935893	100.33	15.97	105103	Intergenic	PHF8
9	99381934	99382294	98.66	5.8	0	Promoter	CDC14B
8	86803867	86804939	98.65	2.82	-14561	Intron	REXO1L1P
22	38597867	38598237	98.56	4.52	0	Promoter	MAFF
19	48453271	48453719	96.98	3	0	Promoter	SNAR-C3
8	86788551	86789860	94.25	3.07	0	Promoter	REXO1L1P
8	86758010	86759300	93.96	2.93	-249	Promoter	REXO1L2P
10	99035512	99036033	92.91	5.33	-5065	Intron	ARHGAP19
12	122289628	122289926	92.44	21.28	6843	Intron	HPD
11	57435176	57435606	91.71	3.17	0	Promoter	ZDHHC5
2	65657655	65658855	87.86	3.32	801	Promoter	SPRED2
6	468994	469609	85.87	37.66	71938	Intergenic	IRF4
11	11268014	11268598	83.01	19.66	106306	Intergenic	CSNK2A3
11	69065787	69066570	82.99	7.96	4165	Intron	MYEOV
14	57031242	57031530	82.37	16.11	-14808	Intergenic	TMEM260
2	239197511	239198122	80.24	4.3	-304	Promoter	PER2
8	86815303	86817381	76.74	2.64	22790	Exon	REXO1L1P
8	86746940	86748277	73.4	2.76	9484	Intron	REXO1L2P
2	91776065	91776613	71.15	3.33	71362	Intergenic	LOC654342
8	58118369	58119243	70.92	6.05	-12405	Intergenic	LINC01606
17	77437797	77438510	67.88	17.66	-17595	Intron	RBFOX3
19	50636873	50637377	67.02	3.76	0	Promoter	SNAR-B2
1	16482364	16482743	64.61	4.44	0	Promoter	EPHA2
10	62703285	62704667	63.58	2.88	0	Promoter	RHOBTB1
1	16862880	16863466	61.81	5.2	-11943	3' UTR	MIR3675
1	145043635	145044220	61.75	3.84	-3643	Intron	LOC653513
8	58124251	58125072	60.11	4.46	-6576	Intergenic	LINC01606
13	66981970	66982584	58.95	6.78	-416717	Exon	PCDH9-AS2
1	100817566	100818537	58.54	3.8	0	Promoter	CDC14A
4	132663690	132664972	56.14	2.71	-1405498	Intergenic	PCDH10
1	205270355	205270834	55.94	5.87	7026	Intergenic	NUAK2
19	48458658	48459151	55.59	6.73	0	Promoter	SNAR-C2
22	45723898	45724255	55.33	3.15	-1270	Promoter	FAM118A
8	86776624	86777710	54.33	2.63	11596	Intron	REXO1L1P
16	83986500	83987717	50.95	3.81	0	Promoter	OSGIN1
10	112257454	112257732	47.43	3.45	0	Promoter	DUSP5
12	122185207	122186415	46.23	3.21	34549	Exon	TMEM120B
4	190767226	190768204	46.17	3.24	-93770	Intergenic	FRG1
X	147045049	147045497	46.02	8.7	-17352	Intergenic	FMR1NB
19	46151551	46151873	44.98	6.68	-2776	Intergenic	EML2
2	202897713	202898477	44.57	4.97	-833	Promoter	FZD7
19	17797414	17797903	44.09	6.32	1147	Promoter	UNC13A
18	15165058	15165501	43.95	4.41	160417	Intergenic	LOC644669
2	3184183	3185113	42.09	2.67	138332	Intergenic	TSSC1
2	65662929	65663919	41.66	3.36	-3273	Exon	SPRED2
3	77817934	77818824	41.61	6.17	180032	Intergenic	ROBO2
10	64367948	64368507	41.03	5.01	-34995	Intron	ZNF365
3	127141372	127142135	40.71	5.7	157145	Intergenic	TPRA1
21	40114966	40115282	40.59	16.79	8899	Intron	LINC00114
1	32083639	32084112	40.52	3.87	338	Promoter	HCRTR1
10	64564371	64564652	39.94	3.05	0	Promoter	ADO
16	32489651	32490258	39.76	5.31	-188349	Intergenic	LOC390705
7	65037507	65037998	39.5	6.86	-74779	Intergenic	INTS4P2
10	106544513	106544993	39.49	5.12	143654	Intron	SORCS3
10	63425242	63425807	39.14	5.58	2523	Intron	C10orf107
9	115823524	115824240	38.67	3.03	-4528	Intergenic	ZFP37
5	69194728	69198929	38.14	6.3	-122143	5' UTR	SERF1A
6	34211974	34212925	38.08	4.46	3460	3' UTR	HMGA1
7	158995277	158996348	38.07	5.46	-57628	Intergenic	VIPR2
18	22613463	22613819	38.01	19.63	318395	Intergenic	ZNF521
1	82882024	82882325	37.92	7.66	446026	Intergenic	ADGRL2
8	123269395	123269977	37.91	6.58	-523924	Intergenic	ZHX2
3	170105432	170105812	37.85	10.52	28021	Intron	SKIL
11	113569900	113570554	37.37	9.69	6514	5' UTR	TMPRSS5
21	36260820	36261192	37.21	4.13	0	Promoter	RUNX1
17	67210244	67210832	37.17	7.09	160	Promoter	ABCA10
5	39070242	39070687	37.06	5.04	3814	Intron	RICTOR
1	16945223	16945736	37	2.96	-5123	Exon	NBPF1
1	150753790	150754562	36.99	3.05	-15357	Intergenic	CTSS
2	1801429	1802144	36.84	3.35	44514	Intron	MYT1L
17	36348250	36349125	36.8	7.57	0	Promoter	TBC1D3
5	1760935	1761941	36.46	6.38	38015	Intergenic	MRPL36
10	122409806	122410403	36.21	5.98	146715	Intergenic	PLPP4
17	29421698	29422017	36.21	3.83	0	Promoter	NF1
12	19493073	19493556	35.97	4.59	17621	Intron	PLEKHA5
1	120787861	120788493	35.5	8.2	-50512	Intergenic	FAM72B
19	16145607	16147222	35.45	5.1	677	Promoter	LINC00905
7	23211262	23211813	35.45	6.95	-9633	Intron	NUPL2
17	30412121	30412698	35.44	6.8	44766	Intergenic	SH3GL1P1
16	81607606	81608225	35.39	7.44	-35687	Intron	CMIP
3	129096916	129097624	35.39	7.61	18567	Intergenic	SNORA7B
20	3240594	3241126	34.76	7.56	-20707	Exon	SLC4A11
20	24913847	24914455	34.71	8.72	-15411	Intergenic	CST7
15	102299848	102302220	34.58	2.88	-35203	Exon	TARSL2
10	95123520	95124048	34.48	8.08	17105	Exon	MYOF
22	47254851	47256796	34.32	9.84	85027	Intron	TBC1D22A
3	98290107	98290676	34.32	8.61	21779	Intergenic	CPOX
5	27912990	27913565	34.3	7.48	440591	Intergenic	LINC01021
2	78928613	78929064	34.27	9.68	-323748	Intergenic	REG3G
5	250412	251771	34.27	9.49	-19965	Exon	PDCD6
8	118106842	118107554	34.2	5.33	-39783	Intron	SLC30A8
8	56601874	56602527	34.12	5.89	73060	Intergenic	TMEM68
5	68926942	68931869	34.02	5.75	0	Promoter	NA
20	60459353	60460013	33.81	4.87	68705	Intron	MIR1257
8	58119906	58120631	33.72	3.7	-11017	Intergenic	LINC01606
1	234953439	234954070	33.64	15.08	93650	Intergenic	LINC01132
2	91763820	91764368	33.36	4.34	83607	Intergenic	LOC654342
16	86156112	86156781	33.19	7.13	-163256	Intergenic	LOC146513
10	444792	445393	33.13	5.19	14657	Exon	DIP2C
3	187516577	187517161	32.97	7.07	-53064	Intergenic	BCL6
10	126248966	126249581	32.87	6.29	-44189	Intron	LHPP
10	72083479	72084624	32.75	3.79	-40029	Exon	NPFFR1
1	145026661	145027216	32.59	6.45	12776	Intron	LOC653513
4	6998130	6998591	32.52	8.5	-2221	Exon	TBC1D14
4	65765685	65766192	32.45	4.07	104026	Intergenic	LOC401134
1	120838940	120839373	32.4	5.22	0	Promoter	FAM72B
2	9933866	9934482	32.39	9.61	-49089	Intergenic	TAF1B
20	56797357	56797924	32.29	5.53	23384	Intergenic	PPP4R1L
1	186248895	186249478	32.22	5.46	-15927	Intron	PRG4
16	85159595	85160706	32.2	3.32	-10050	Intergenic	LOC400548
12	662413	663440	32.08	5.26	714	Promoter	B4GALNT3
12	3775321	3775741	31.93	11.51	7017	Intron	CRACR2A
20	60226213	60226812	31.91	4.9	51396	Intron	CDH4
1	152186058	152186846	31.89	2.92	9826	Exon	HRNR
20	37140364	37140775	31.69	3.28	2644	Intron	RALGAPB
1	206138400	206138879	31.61	4.48	-32	Promoter	FAM72A
17	57118089	57118574	31.6	4.79	65692	Intron	TRIM37
3	106539547	106540222	31.6	6.44	419263	Intergenic	LINC00882
5	69207158	69207626	31.54	2.67	-113446	Intron	SERF1A
1	161860225	161860944	31.53	6.63	94078	Intron	OLFML2B
